# Supplementary material for: Bis(1H-benzimidazol-1-yl)methane monohydrate
Source: Acta Crystallogr Sect E Struct Rep Online. 2011 Oct 12;67(Pt 11):o2943. doi: 10.1107/S1600536811041572 (PMC3247354; doi:10.1107/S1600536811041572)
Supplement: Supplementary file 2 [file e-67-o2943-Isup2.hkl]

# 
# h,k,l, Fc-squared, Fo-squared, sigma(Fo-squared) and status flag 
# 
data_I
_shelx_title ' 101111b in P-1' 
_shelx_refln_list_code          4 
_shelx_F_calc_maximum       97.68 
_exptl_crystal_F_000       280.00 
_reflns_d_resolution_high  0.8404 
 
loop_ 
 _symmetry_equiv_pos_as_xyz 
 'x, y, z' 
 '-x, -y, -z' 
 
_cell_length_a     7.3035 
_cell_length_b     8.9731 
_cell_length_c    11.1943 
_cell_angle_alpha 103.578 
_cell_angle_beta  103.408 
_cell_angle_gamma  96.934 
 
_shelx_F_squared_multiplier     1.000 
 
loop_ 
 _refln_index_h 
 _refln_index_k 
 _refln_index_l 
 _refln_F_squared_calc 
 _refln_F_squared_meas 
 _refln_F_squared_sigma 
 _refln_observed_status 
   2   0   0        0.34       -0.52      0.68 o 
   3   0   0      339.44      391.58     21.59 o 
   4   0   0      488.15      531.52     29.30 o 
   5   0   0        2.59        2.21      1.40 o 
   6   0   0       96.16       94.73      7.20 o 
   7   0   0       16.69       20.26      3.82 o 
  -8   1   0        0.60        1.95      3.41 o 
  -7   1   0       53.22       57.71      6.31 o 
  -6   1   0      113.22      100.37      4.97 o 
  -5   1   0        0.33       -1.45      0.97 o 
  -4   1   0     1227.91     1424.44     57.07 o 
  -3   1   0      216.22      263.36     14.74 o 
  -2   1   0      138.47      135.87      5.76 o 
  -1   1   0      763.70      731.92     29.47 o 
   0   1   0     1561.66     1445.70     77.95 o 
   1   1   0       95.79       97.98      5.57 o 
   2   1   0      255.70      260.84      9.98 o 
   3   1   0        5.79        6.59      1.13 o 
   4   1   0       28.79       29.87      1.76 o 
   5   1   0       45.96       44.59      2.09 o 
   6   1   0       32.32       44.68      4.80 o 
   7   1   0        5.87        2.88      3.15 o 
  -8   2   0        0.09        2.60      3.52 o 
  -7   2   0       11.85       12.10      4.17 o 
  -6   2   0       11.59       12.88      2.19 o 
  -5   2   0        7.86        6.51      1.44 o 
  -4   2   0        1.57        2.02      1.19 o 
  -3   2   0      274.45      292.56     10.02 o 
  -2   2   0      535.06      501.48     21.59 o 
  -1   2   0      200.18      197.58      8.18 o 
   0   2   0     1885.62     1773.64     95.54 o 
   1   2   0       66.31       69.96      4.18 o 
   2   2   0      275.45      271.62     15.10 o 
   3   2   0        0.67       -1.52      1.02 o 
   4   2   0       65.07       62.41      4.19 o 
   5   2   0       14.41       20.32      3.52 o 
   6   2   0       29.77       38.08      4.76 o 
   7   2   0        1.56       -2.22      2.81 o 
  -8   3   0        2.76        1.69      3.88 o 
  -7   3   0       10.17        8.45      3.63 o 
  -6   3   0       93.93       98.38      5.20 o 
  -5   3   0        1.87       -1.65      1.24 o 
  -4   3   0       31.92       34.92      4.05 o 
  -3   3   0        8.44        3.75      0.95 o 
  -2   3   0      254.14      239.84     10.03 o 
  -1   3   0      156.59      148.07      5.16 o 
   0   3   0       89.23       85.32      5.13 o 
   1   3   0       91.37       76.42      4.66 o 
   2   3   0        5.50        6.37      1.39 o 
   3   3   0       31.43       28.62      2.50 o 
   4   3   0       21.27       27.81      2.91 o 
   5   3   0        1.21       -2.45      1.97 o 
   6   3   0        7.20       11.78      3.73 o 
   7   3   0        1.53       -1.14      3.46 o 
  -8   4   0        0.19       -0.01      3.60 o 
  -7   4   0       32.31       30.24      3.39 o 
  -6   4   0      183.92      189.88      8.82 o 
  -5   4   0        0.03        0.02      1.42 o 
  -4   4   0       10.51        9.14      1.75 o 
  -3   4   0      163.61      184.32      8.04 o 
  -2   4   0       64.04       55.12      2.86 o 
  -1   4   0       53.76       47.13      2.32 o 
   0   4   0      174.68      177.59     10.28 o 
   1   4   0        2.70        1.73      1.15 o 
   2   4   0       18.50       19.28      2.30 o 
   3   4   0        0.38        0.57      1.63 o 
   4   4   0        0.95       -0.21      1.34 o 
   5   4   0       25.94       51.06      5.83 o 
   6   4   0        7.16        9.95      4.02 o 
   7   4   0        6.81       14.13      4.74 o 
  -8   5   0        2.14        1.96      4.00 o 
  -7   5   0       11.09       12.51      2.73 o 
  -6   5   0        1.30       -1.46      1.80 o 
  -5   5   0        6.80        5.58      1.90 o 
  -4   5   0        2.21        0.96      1.36 o 
  -3   5   0        2.86        3.40      1.19 o 
  -2   5   0      206.43      194.69      6.86 o 
  -1   5   0       18.48       17.05      1.64 o 
   0   5   0        0.95        0.01      0.80 o 
   1   5   0       90.05       87.69      4.20 o 
   2   5   0       21.48       24.39      2.41 o 
   3   5   0       94.56      104.31      5.18 o 
   4   5   0       45.72       50.53      6.60 o 
   5   5   0        8.35       13.94      3.73 o 
   6   5   0       12.81       15.67      4.48 o 
  -7   6   0        0.47       -2.18      2.23 o 
  -6   6   0       45.55       54.59      4.18 o 
  -5   6   0        2.68       -0.09      1.64 o 
  -4   6   0        6.09        7.79      1.86 o 
  -3   6   0        2.90        1.97      1.45 o 
  -2   6   0       57.69       58.03      4.37 o 
  -1   6   0       17.82       17.84      1.70 o 
   0   6   0       25.75       25.78      2.07 o 
   1   6   0        1.39       -0.29      1.25 o 
   2   6   0        0.69        0.49      2.57 o 
   3   6   0       10.31       16.67      2.23 o 
   4   6   0        0.00       -2.11      2.27 o 
   5   6   0        0.03       -2.24      3.69 o 
  -7   7   0        0.14       -1.05      2.58 o 
  -6   7   0        4.35        0.45      2.41 o 
  -5   7   0        0.22       -0.14      1.79 o 
  -4   7   0       49.14       52.52      3.68 o 
  -3   7   0        3.37        3.00      1.64 o 
  -2   7   0       11.95       11.65      2.57 o 
  -1   7   0        0.26       -1.23      1.81 o 
   0   7   0       24.35       27.81      2.43 o 
   1   7   0        2.17        0.15      1.57 o 
   2   7   0        1.68        1.30      1.79 o 
   3   7   0       19.12       25.06      3.49 o 
   4   7   0       15.43       22.95      4.92 o 
   5   7   0        1.10        3.22      4.31 o 
  -6   8   0        9.94        9.96      4.44 o 
  -5   8   0       20.51       20.73      5.45 o 
  -4   8   0       19.83       20.02      2.63 o 
  -3   8   0       15.46       20.33      3.60 o 
  -2   8   0        1.79        4.86      2.77 o 
  -1   8   0        0.12        0.58      2.39 o 
   0   8   0        0.56       -2.84      2.70 o 
   1   8   0        6.15       10.98      3.11 o 
   2   8   0        9.56       12.78      2.57 o 
   3   8   0        4.66        5.36      3.09 o 
   4   8   0        1.28        3.20      4.41 o 
  -5   9   0        5.28        2.68      3.17 o 
  -4   9   0       12.22       10.22      3.54 o 
  -3   9   0        4.15        9.55      3.05 o 
  -2   9   0        3.69        1.24      2.88 o 
  -1   9   0        3.77        3.97      2.79 o 
   0   9   0       18.22       26.61      4.42 o 
   1   9   0        3.68        4.45      3.47 o 
   2   9   0        1.24       -0.51      2.54 o 
  -3  10   0        0.00       -4.08      2.72 o 
  -2  10   0        2.65        2.80      3.34 o 
  -1  10   0        3.26        1.47      3.13 o 
   0  10   0        5.26       10.41      4.18 o 
  -1 -10   1        7.18       12.23      3.83 o 
   0 -10   1        1.44       -1.11      2.89 o 
   1 -10   1        3.49        6.16      3.61 o 
   2 -10   1        1.29       -1.25      3.09 o 
   3 -10   1        0.10       -2.58      3.10 o 
  -3  -9   1        0.34       -4.96      3.60 o 
  -2  -9   1        0.07       -2.46      2.21 o 
  -1  -9   1        1.23       -0.76      2.60 o 
   0  -9   1        5.32        6.58      3.42 o 
   1  -9   1        0.00        0.08      2.45 o 
   2  -9   1        6.69        6.18      3.00 o 
   3  -9   1        9.91       10.22      3.05 o 
   4  -9   1        4.17       -0.05      3.21 o 
   5  -9   1        0.73        0.35      2.47 o 
  -4  -8   1        1.96        1.04      3.32 o 
  -3  -8   1        3.47        5.31      2.41 o 
  -2  -8   1        0.62       -0.48      2.45 o 
  -1  -8   1       13.06       14.53      2.23 o 
   0  -8   1       51.57       60.15      5.07 o 
   1  -8   1       28.41       29.34      3.94 o 
   2  -8   1        7.77        7.45      2.50 o 
   3  -8   1        4.91        7.61      2.83 o 
   4  -8   1        0.43       -1.96      1.95 o 
   5  -8   1        0.10       -1.05      2.04 o 
   6  -8   1       18.50       21.80      3.34 o 
  -5  -7   1        1.72        2.09      3.52 o 
  -4  -7   1       16.64       22.28      4.61 o 
  -3  -7   1        2.67        3.88      1.83 o 
  -2  -7   1        0.83       -1.95      1.57 o 
  -1  -7   1       51.81       51.63      3.73 o 
   0  -7   1        1.53        0.25      1.74 o 
   1  -7   1       16.37       21.44      3.19 o 
   2  -7   1        7.40        9.46      2.55 o 
   3  -7   1       22.98       28.24      3.72 o 
   4  -7   1       29.84       39.00      3.31 o 
   5  -7   1       17.50       17.99      2.82 o 
   6  -7   1        0.06       -0.50      2.27 o 
   7  -7   1        0.00       -1.99      2.73 o 
  -6  -6   1        0.24       -4.67      3.12 o 
  -5  -6   1        7.38        2.98      3.11 o 
  -4  -6   1        0.01       -3.05      2.78 o 
  -3  -6   1        0.19       -0.56      1.63 o 
  -2  -6   1        4.06       -1.51      1.30 o 
  -1  -6   1        1.18        2.88      1.26 o 
   0  -6   1      160.30      159.58      7.05 o 
   1  -6   1       24.35       23.74      1.92 o 
   2  -6   1        0.08       -2.16      1.63 o 
   3  -6   1       37.18       41.68      7.84 o 
   4  -6   1        8.34        7.41      2.85 o 
   5  -6   1        0.18       -2.13      1.65 o 
   6  -6   1       22.89       27.94      3.21 o 
   7  -6   1        3.23        1.02      5.39 o 
  -6  -5   1        5.83        9.38      4.12 o 
  -5  -5   1        1.37        0.09      2.97 o 
  -4  -5   1       50.34       55.89      5.77 o 
  -3  -5   1        7.50        8.75      1.63 o 
  -2  -5   1        0.61       -1.54      1.02 o 
  -1  -5   1       11.23       10.29      1.27 o 
   0  -5   1        9.52        6.55      1.17 o 
   1  -5   1       36.39       35.17      2.44 o 
   2  -5   1       70.39       65.33      2.65 o 
   3  -5   1        0.69        0.03      1.77 o 
   4  -5   1       45.63       47.25      2.88 o 
   5  -5   1        1.89        1.97      1.72 o 
   6  -5   1        0.81       -0.58      1.85 o 
   7  -5   1        3.81        4.09      2.81 o 
  -7  -4   1        1.78       -1.47      3.57 o 
  -6  -4   1        0.24       -2.10      3.01 o 
  -5  -4   1        0.21       -0.19      2.13 o 
  -4  -4   1        0.29       -1.62      2.15 o 
  -3  -4   1       70.00       73.17      3.61 o 
  -2  -4   1      238.89      243.89     10.26 o 
  -1  -4   1        3.66        3.97      0.89 o 
   0  -4   1       21.63       21.68      1.53 o 
   1  -4   1      128.23      111.00      4.83 o 
   2  -4   1        1.11       -0.15      0.82 o 
   3  -4   1       13.67       12.32      1.43 o 
   4  -4   1       55.81       55.53      3.92 o 
   5  -4   1       23.81       30.74      2.70 o 
   6  -4   1        0.72        1.89      2.65 o 
   7  -4   1        1.11       -2.92      2.30 o 
   8  -4   1        0.04       -1.34      4.31 o 
  -7  -3   1        0.01       -1.29      2.81 o 
  -6  -3   1       41.27       58.69      5.95 o 
  -5  -3   1        3.13        0.07      2.31 o 
  -4  -3   1        2.45        1.66      1.48 o 
  -3  -3   1       32.79       29.24      2.03 o 
  -2  -3   1        9.26        4.03      0.85 o 
  -1  -3   1       63.64       60.75      2.82 o 
   0  -3   1       55.76       49.10      2.32 o 
   1  -3   1       79.71       77.99      2.86 o 
   2  -3   1       28.28       29.59      1.82 o 
   3  -3   1      458.44      493.61     20.30 o 
   4  -3   1       29.55       35.79      2.54 o 
   5  -3   1        6.83        7.51      1.67 o 
   6  -3   1       81.47       73.89      4.29 o 
   7  -3   1        4.69        3.93      2.28 o 
   8  -3   1        0.56       -4.64      3.91 o 
  -8  -2   1        3.89       -0.81      3.42 o 
  -7  -2   1        5.80        7.09      3.36 o 
  -6  -2   1        1.89        4.70      2.71 o 
  -5  -2   1       11.54       18.35      3.07 o 
  -4  -2   1        1.42        0.26      1.51 o 
  -3  -2   1       79.49       78.73      3.69 o 
  -2  -2   1       46.11       39.65      1.95 o 
  -1  -2   1     6864.77     6834.89    271.91 o 
   0  -2   1      938.45     1022.75     40.88 o 
   1  -2   1       11.09       11.39      0.92 o 
   2  -2   1      476.33      454.93     18.55 o 
   3  -2   1      325.56      337.92     14.04 o 
   4  -2   1       48.26       51.73      2.90 o 
   5  -2   1      157.36      158.56      7.29 o 
   6  -2   1       49.11       49.61      3.76 o 
   7  -2   1        0.14       -1.71      2.97 o 
   8  -2   1        0.22       -3.31      3.47 o 
  -7  -1   1       14.06        9.03      3.20 o 
  -6  -1   1       37.57       40.99      4.63 o 
  -5  -1   1       36.69       35.68      1.72 o 
  -4  -1   1        0.02       -0.16      0.84 o 
  -3  -1   1       30.75       29.27      1.33 o 
  -2  -1   1       84.55       65.07      2.84 o 
  -1  -1   1      131.88      141.04      8.66 o 
   1  -1   1      484.73      434.00     14.50 o 
   2  -1   1      185.83      185.89     10.51 o 
   3  -1   1        0.29       -1.46      0.97 o 
   4  -1   1       18.05       14.61      2.22 o 
   5  -1   1        0.64       -0.32      1.85 o 
   6  -1   1        3.47        1.78      2.71 o 
   7  -1   1        6.42        6.35      3.36 o 
   8  -1   1        0.16        1.49      3.62 o 
  -7   0   1       31.16       28.39      4.12 o 
  -6   0   1       24.05       25.42      3.38 o 
  -5   0   1        6.16        5.02      1.18 o 
  -4   0   1        4.93        2.45      1.35 o 
  -3   0   1      146.68      151.28      6.33 o 
  -2   0   1      150.91      147.66      6.09 o 
  -1   0   1       18.98       14.11      1.42 o 
   1   0   1      176.08      168.61      9.41 o 
   2   0   1      523.69      549.42     29.99 o 
   3   0   1        5.64        2.29      1.20 o 
   4   0   1       17.78       17.50      2.31 o 
   5   0   1       30.44       38.35      3.72 o 
   6   0   1       17.58       17.94      2.97 o 
   7   0   1        0.60       -3.54      2.80 o 
  -8   1   1        0.05       -4.80      3.51 o 
  -7   1   1        1.85       -0.41      3.05 o 
  -6   1   1        2.26        3.82      1.61 o 
  -5   1   1        4.77        4.71      1.17 o 
  -4   1   1       33.81       34.39      4.82 o 
  -3   1   1      127.58      138.67      4.93 o 
  -2   1   1      101.88      103.08      3.66 o 
  -1   1   1       81.89       85.92      3.67 o 
   0   1   1      115.88       84.64      4.89 o 
   1   1   1        0.94       -0.83      0.64 o 
   2   1   1      203.75      189.94      7.45 o 
   3   1   1      561.41      562.23     21.41 o 
   4   1   1        7.49        9.93      2.09 o 
   5   1   1        0.06       -0.32      1.22 o 
   7   1   1        1.83       -0.26      2.92 o 
  -8   2   1        3.18        1.09      3.46 o 
  -7   2   1       52.79       57.14      6.40 o 
  -6   2   1        2.51        4.94      1.73 o 
  -5   2   1      103.41       98.47      3.90 o 
  -4   2   1       36.79       36.85      2.27 o 
  -3   2   1        0.06       -0.25      0.50 o 
  -2   2   1       87.19       90.74      4.01 o 
  -1   2   1     9540.62     8711.68    348.22 o 
   0   2   1      968.84      921.53     49.85 o 
   1   2   1       13.66       18.12      1.68 o 
   2   2   1      117.23      121.80      7.23 o 
   3   2   1      268.47      276.71     15.64 o 
   4   2   1       33.12       36.07      3.05 o 
   5   2   1       87.45       76.50      5.30 o 
   6   2   1       72.37       81.38      6.96 o 
   7   2   1        3.02        4.56      3.41 o 
  -8   3   1        5.97        8.83      4.03 o 
  -7   3   1        3.93        4.52      3.30 o 
  -6   3   1        5.34        8.87      2.12 o 
  -5   3   1      105.37      104.52      5.12 o 
  -4   3   1       52.40       51.99      2.85 o 
  -3   3   1       82.10       81.32      4.90 o 
  -2   3   1        8.92       13.11      1.27 o 
  -1   3   1      452.72      377.10     15.47 o 
   0   3   1      201.37      174.33      9.92 o 
   1   3   1        2.61        1.44      1.17 o 
   2   3   1      320.57      305.64     17.17 o 
   3   3   1      100.19       98.76      6.28 o 
   4   3   1        6.85        9.16      2.10 o 
   5   3   1       33.14       38.95      4.01 o 
   6   3   1       22.50       30.61      5.20 o 
   7   3   1        2.20       -0.66      3.63 o 
  -8   4   1        1.13        2.98      4.26 o 
  -7   4   1        0.98       -0.57      3.16 o 
  -6   4   1        0.02       -1.10      1.71 o 
  -5   4   1       31.86       36.14      3.23 o 
  -4   4   1        0.91        0.60      1.18 o 
  -3   4   1      124.64      121.05      5.57 o 
  -2   4   1       11.65       13.59      1.43 o 
  -1   4   1       65.35       54.35      3.86 o 
   0   4   1       59.24       49.18      3.50 o 
   1   4   1        0.83        0.54      1.34 o 
   2   4   1       80.66       89.99      5.85 o 
   3   4   1       52.67       60.74      4.47 o 
   4   4   1        2.37        0.10      1.82 o 
   6   4   1        1.40        4.14      3.32 o 
  -8   5   1        1.42        4.54      3.99 o 
  -7   5   1        4.14        4.81      3.47 o 
  -6   5   1       15.40       14.40      2.48 o 
  -5   5   1       86.46       92.99      4.83 o 
  -4   5   1       75.80       75.88      4.00 o 
  -3   5   1      148.97      146.68      6.67 o 
  -2   5   1        2.12        0.27      1.74 o 
  -1   5   1        0.03       -1.03      1.50 o 
   0   5   1        0.71       -2.34      1.56 o 
   1   5   1       12.91       16.88      2.54 o 
   2   5   1       37.11       42.64      4.03 o 
   3   5   1        0.67        0.26      2.12 o 
   4   5   1        0.25       -3.13      2.26 o 
   5   5   1        3.33        2.65      3.78 o 
   6   5   1        1.20       -1.78      3.71 o 
  -7   6   1       48.53       57.70      6.48 o 
  -6   6   1        1.06        1.08      2.28 o 
  -5   6   1       20.72       21.74      2.55 o 
  -4   6   1        0.00       -2.15      1.43 o 
  -3   6   1       17.10       17.60      3.32 o 
  -2   6   1       13.63        5.86      2.12 o 
  -1   6   1      154.94      161.13      9.89 o 
   0   6   1       20.45       24.07      3.33 o 
   1   6   1       12.88       19.00      3.11 o 
   2   6   1       28.08       30.14      3.75 o 
   3   6   1        0.07       -3.34      2.22 o 
   4   6   1       13.87       21.75      4.19 o 
   5   6   1        8.37        9.19      4.00 o 
  -7   7   1        0.53       -0.94      2.62 o 
  -6   7   1       16.04       18.02      2.87 o 
  -5   7   1       46.53       60.08     12.73 o 
  -4   7   1       69.23       65.85      5.33 o 
  -3   7   1       73.94       70.46      4.00 o 
  -2   7   1        5.81        3.17      2.09 o 
  -1   7   1        7.89        5.74      2.17 o 
   0   7   1       16.73       19.42      4.40 o 
   1   7   1       10.30       11.79      2.75 o 
   2   7   1       14.67       19.35      3.61 o 
   3   7   1       10.78       14.87      3.46 o 
   4   7   1        3.89        5.25      2.49 o 
  -6   8   1        8.94       10.30      2.81 o 
  -5   8   1        0.22       -2.99      1.99 o 
  -4   8   1        0.36       -2.10      1.73 o 
  -3   8   1       13.44       10.50      3.24 o 
  -2   8   1        1.50        0.56      2.60 o 
  -1   8   1        0.00       -1.00      2.69 o 
   0   8   1        0.21       -0.17      2.39 o 
   1   8   1       21.33       30.06      3.10 o 
   2   8   1        6.13        8.65      4.70 o 
   3   8   1        0.41       -0.02      2.37 o 
  -5   9   1        0.00       -1.62      2.42 o 
  -4   9   1        5.59        7.86      3.57 o 
  -3   9   1        0.30        3.80      3.23 o 
  -2   9   1        1.26        1.55      2.70 o 
  -1   9   1        3.25        5.68      3.24 o 
   0   9   1        0.05       -4.60      3.06 o 
   1   9   1        1.59        5.22      3.23 o 
   2   9   1        0.00       -1.22      2.64 o 
  -3  10   1        2.34        2.77      3.51 o 
  -2  10   1        3.19       -1.38      3.41 o 
  -1  10   1        0.01       -0.24      3.28 o 
  -1 -10   2        2.06        5.52      3.44 o 
   0 -10   2       11.54       11.90      3.58 o 
   1 -10   2        2.40        0.27      3.19 o 
   2 -10   2        0.12       -1.48      3.08 o 
   3 -10   2        0.10       -3.88      2.68 o 
   4 -10   2        4.22        7.12      3.55 o 
  -3  -9   2        0.05       -1.88      3.44 o 
  -2  -9   2        1.94        3.33      3.95 o 
  -1  -9   2        0.71        1.45      2.83 o 
   0  -9   2        3.22        2.27      2.48 o 
   1  -9   2        6.14        8.33      3.08 o 
   2  -9   2       13.48       11.17      2.98 o 
   3  -9   2       13.82       14.14      3.70 o 
   4  -9   2       10.23        4.70      3.48 o 
   5  -9   2        1.98       -2.71      3.18 o 
  -4  -8   2        5.80        7.58      3.92 o 
  -3  -8   2        2.16       -0.51      2.90 o 
  -2  -8   2        0.03       -2.57      1.71 o 
  -1  -8   2        1.91        1.84      1.66 o 
   0  -8   2        2.82        3.60      2.46 o 
   1  -8   2        4.18       -0.25      2.22 o 
   2  -8   2        0.65        0.96      2.27 o 
   3  -8   2        3.28        1.48      2.30 o 
   4  -8   2        0.17       -2.87      2.34 o 
   5  -8   2        3.28        2.48      2.25 o 
   6  -8   2        1.62        3.28      2.71 o 
  -5  -7   2        1.85        4.69      3.95 o 
  -4  -7   2       21.50       43.77      5.63 o 
  -3  -7   2        4.49       -0.26      2.45 o 
  -2  -7   2        3.33        6.26      2.41 o 
  -1  -7   2        4.09        3.31      1.72 o 
   0  -7   2        9.98        9.61      1.66 o 
   1  -7   2       39.03       43.07      3.73 o 
   2  -7   2        2.34        4.88      2.22 o 
   3  -7   2       58.36       56.62      4.71 o 
   4  -7   2       28.19       30.43      3.27 o 
   5  -7   2       43.09       46.49      4.40 o 
   6  -7   2       20.80       20.47      3.04 o 
  -6  -6   2        0.15        2.07      3.87 o 
  -5  -6   2        0.25       -0.04      2.64 o 
  -4  -6   2       42.96       46.61      5.40 o 
  -3  -6   2       56.25       54.23      3.25 o 
  -2  -6   2       18.33       21.42      2.05 o 
  -1  -6   2       58.21       55.08      3.17 o 
   0  -6   2       48.81       46.86      2.67 o 
   1  -6   2      105.75      103.25      4.79 o 
   2  -6   2      115.57      119.82      7.73 o 
   3  -6   2      139.44      143.65      6.66 o 
   4  -6   2        5.11        4.30      1.59 o 
   5  -6   2      170.45      161.34      7.70 o 
   6  -6   2       94.64       91.96      5.24 o 
   7  -6   2        2.47        1.46      3.90 o 
  -6  -5   2       14.83       24.01      4.75 o 
  -5  -5   2       79.40       77.70      6.67 o 
  -4  -5   2       73.66       63.53      5.47 o 
  -3  -5   2        2.31        0.54      1.19 o 
  -2  -5   2      110.26      106.55      4.94 o 
  -1  -5   2       54.87       58.94      3.00 o 
   0  -5   2       59.48       56.62      3.31 o 
   1  -5   2      174.64      160.05      6.93 o 
   2  -5   2       25.58       25.20      1.50 o 
   3  -5   2        0.31       -1.58      1.05 o 
   4  -5   2       28.70       37.48      7.92 o 
   5  -5   2      109.68      114.47      5.78 o 
   6  -5   2        1.90        2.73      5.02 o 
   7  -5   2        0.14        3.22      3.45 o 
  -7  -4   2        4.56       10.14      4.26 o 
  -6  -4   2        3.20        3.06      2.83 o 
  -5  -4   2        6.66        4.97      2.72 o 
  -4  -4   2       35.12       40.15      4.36 o 
  -3  -4   2      116.87      111.30      5.05 o 
  -2  -4   2       50.21       59.61      5.68 o 
  -1  -4   2       32.01       29.40      1.76 o 
   0  -4   2       13.57       13.19      1.23 o 
   1  -4   2      229.18      225.80      9.41 o 
   2  -4   2      309.46      322.15     11.01 o 
   3  -4   2      100.31      114.76      5.33 o 
   4  -4   2       16.30       13.51      1.78 o 
   5  -4   2       55.53       60.25      5.72 o 
   6  -4   2       52.21       63.78      4.40 o 
   7  -4   2        2.76        0.41      3.20 o 
  -7  -3   2       17.35       19.34      4.36 o 
  -6  -3   2       14.39       12.45      3.07 o 
  -5  -3   2      110.16      120.22      8.72 o 
  -4  -3   2       40.44       39.66      2.39 o 
  -3  -3   2       57.45       52.57      2.64 o 
  -2  -3   2        1.17        0.87      0.65 o 
  -1  -3   2      141.58      132.58      6.45 o 
   1  -3   2       59.71       62.10      2.87 o 
   2  -3   2       10.76        7.46      1.30 o 
   3  -3   2      100.95       96.74      4.50 o 
   4  -3   2        7.04        7.23      1.49 o 
   5  -3   2       74.86       62.74      3.64 o 
   6  -3   2        1.78        1.58      2.06 o 
   7  -3   2        0.45       -2.72      3.05 o 
  -8  -2   2        1.39        0.24      3.29 o 
  -7  -2   2        1.49        2.07      2.98 o 
  -6  -2   2        0.30       -0.55      2.06 o 
  -5  -2   2       42.65       42.49      4.11 o 
  -4  -2   2       60.39       69.07      4.09 o 
  -3  -2   2      161.73      151.31      6.42 o 
  -2  -2   2      209.64      207.97      8.55 o 
  -1  -2   2     4630.56     4973.19    197.35 o 
   0  -2   2     4818.61     5084.45    202.34 o 
   1  -2   2        0.45       -0.53      0.36 o 
   2  -2   2      438.46      430.46     14.49 o 
   3  -2   2        4.72        2.21      1.00 o 
   4  -2   2        0.90        0.84      1.19 o 
   5  -2   2        1.08        0.18      1.56 o 
   6  -2   2       18.31       17.66      2.56 o 
   7  -2   2        1.39        2.60      2.40 o 
  -7  -1   2        0.00       -2.92      2.20 o 
  -6  -1   2       12.99        9.04      2.58 o 
  -5  -1   2       82.55       85.92      6.35 o 
  -4  -1   2      195.96      189.46      6.29 o 
  -3  -1   2      192.66      200.52      8.29 o 
  -2  -1   2      624.78      613.36     36.68 o 
  -1  -1   2       14.24       18.90      1.85 o 
   0  -1   2      809.85      932.21     37.24 o 
   1  -1   2      249.68      250.45     10.22 o 
   2  -1   2      712.13      740.53     40.38 o 
   3  -1   2      184.64      198.22     11.54 o 
   4  -1   2       19.48       30.35      3.24 o 
   5  -1   2        0.03       -0.72      1.92 o 
   6  -1   2       16.82       14.46      3.20 o 
   7  -1   2        3.41       -0.44      3.43 o 
  -7   0   2       17.07       17.29      3.40 o 
  -6   0   2      101.96      102.26      7.43 o 
  -5   0   2        0.77        0.93      1.21 o 
  -4   0   2      309.54      326.42     13.38 o 
  -3   0   2       18.37       14.94      2.59 o 
  -2   0   2     3529.51     3643.76    215.25 o 
  -1   0   2     1197.65     1294.02     54.50 o 
   0   0   2     1854.40     2046.17     81.44 o 
   1   0   2       85.36       77.56      5.15 o 
   2   0   2      454.89      446.13     24.59 o 
   3   0   2       32.58       32.15      2.99 o 
   4   0   2       65.02       59.81      4.42 o 
   5   0   2       75.87       71.61      5.32 o 
   6   0   2        4.00        1.06      2.36 o 
  -8   1   2        0.77       -0.41      3.05 o 
  -7   1   2       19.53       20.77      4.15 o 
  -6   1   2       73.32       78.80      4.90 o 
  -5   1   2        2.48        2.27      0.93 o 
  -4   1   2        1.35        2.61      0.78 o 
  -3   1   2       14.43       15.84      1.04 o 
  -2   1   2      282.59      310.27     10.50 o 
  -1   1   2      287.00      272.16      9.16 o 
   0   1   2     4030.06     3695.99    147.19 o 
   1   1   2      114.22      122.73      4.95 o 
   2   1   2        1.49        1.24      0.73 o 
   3   1   2      181.67      168.51      6.89 o 
   4   1   2        0.00       -0.29      1.11 o 
   5   1   2      113.68      105.71      4.91 o 
   6   1   2       92.39       75.55      4.01 o 
  -8   2   2        1.89       -2.48      3.61 o 
  -7   2   2        5.33        7.28      3.28 o 
  -6   2   2        2.29        2.71      2.64 o 
  -5   2   2       35.07       39.63      5.34 o 
  -4   2   2      658.26      767.57     30.84 o 
  -3   2   2        4.55        5.13      0.73 o 
  -2   2   2      399.45      404.12     13.65 o 
  -1   2   2     4439.84     4207.20    138.96 o 
   0   2   2     1377.55     1215.89     65.72 o 
   1   2   2       17.75       17.33      1.85 o 
   2   2   2       15.86       17.28      2.14 o 
   3   2   2       53.53       46.99      3.60 o 
   4   2   2       25.03       26.94      3.12 o 
   5   2   2       21.47       29.65      3.52 o 
   7   2   2        0.83       -1.93      2.92 o 
  -8   3   2        0.20        2.70      3.74 o 
  -7   3   2       26.59       25.97      4.64 o 
  -6   3   2        6.72        5.73      1.86 o 
  -5   3   2       54.50       54.18      3.14 o 
  -4   3   2      108.75      112.42      5.22 o 
  -3   3   2      111.19      116.51      4.27 o 
  -2   3   2        5.70        4.13      1.14 o 
  -1   3   2       87.41       86.31      3.96 o 
   0   3   2        0.16       -0.41      1.07 o 
   1   3   2      522.42      490.74     27.07 o 
   2   3   2       18.36       15.98      2.10 o 
   3   3   2        5.51        6.88      2.06 o 
   4   3   2       15.31       11.80      2.58 o 
   5   3   2       93.04       96.89      6.74 o 
  -8   4   2       11.38       22.70      5.00 o 
  -7   4   2        4.77       -0.88      3.12 o 
  -6   4   2       45.72       51.04      6.28 o 
  -5   4   2       41.77       44.92      3.04 o 
  -4   4   2        2.81        3.64      1.33 o 
  -3   4   2        0.10       -0.43      1.04 o 
  -2   4   2      747.48      751.17     30.51 o 
  -1   4   2      839.38      784.72     42.91 o 
   0   4   2       12.83       14.38      2.11 o 
   1   4   2      195.45      196.97     11.56 o 
   2   4   2        4.05        3.51      1.92 o 
   3   4   2        8.28        7.95      2.24 o 
   4   4   2       25.85       28.76      3.50 o 
   5   4   2       58.16       63.00      5.11 o 
  -8   5   2        2.12        1.22      3.81 o 
  -7   5   2        4.12        3.76      3.43 o 
  -6   5   2        4.41       -0.31      1.74 o 
  -5   5   2      144.11      151.69      7.18 o 
  -4   5   2       98.75       94.55      4.78 o 
  -3   5   2       24.98       22.87      2.06 o 
  -2   5   2       19.70       18.81      2.10 o 
  -1   5   2        2.24        2.13      1.77 o 
   0   5   2        4.07        3.64      1.86 o 
   1   5   2      118.53      120.66      7.66 o 
   2   5   2       11.57       15.28      2.86 o 
   3   5   2        3.50        4.64      2.48 o 
   4   5   2        2.78       -0.03      2.38 o 
  -7   6   2        3.59        1.75      3.35 o 
  -6   6   2        0.48       -1.52      1.90 o 
  -5   6   2        4.88        0.52      1.82 o 
  -4   6   2        0.06       -1.66      1.44 o 
  -3   6   2        0.34       -1.96      1.31 o 
  -2   6   2        0.51       -2.86      1.91 o 
  -1   6   2       28.02       29.90      3.46 o 
   0   6   2        0.58       -2.67      2.06 o 
   1   6   2        0.68        0.52      2.04 o 
   2   6   2        0.19       -0.44      2.38 o 
   3   6   2       15.34       22.65      3.74 o 
   4   6   2        7.56        5.84      3.08 o 
   5   6   2        0.14        1.44      4.14 o 
  -7   7   2        5.66        7.96      2.87 o 
  -6   7   2       15.90       16.00      4.15 o 
  -5   7   2        4.28        2.33      1.99 o 
  -4   7   2        0.04       -2.13      1.66 o 
  -3   7   2        3.95        2.06      1.81 o 
  -2   7   2        1.02        1.18      2.39 o 
  -1   7   2       28.27       34.41      4.04 o 
   0   7   2       34.20       43.45      4.90 o 
   1   7   2        3.70        5.16      3.21 o 
   2   7   2        9.64        9.32      2.99 o 
   3   7   2       13.38       13.39      3.62 o 
   4   7   2        2.81        7.12      2.68 o 
  -6   8   2        0.18       -0.26      2.49 o 
  -5   8   2        0.31       -1.13      2.11 o 
  -4   8   2        2.55        3.82      2.17 o 
  -3   8   2        7.78        5.09      2.99 o 
  -2   8   2       20.50       18.09      3.55 o 
  -1   8   2        5.06        3.44      2.91 o 
   0   8   2        1.19        0.48      3.05 o 
   1   8   2        6.61        9.43      3.40 o 
   2   8   2       11.33       18.85      2.95 o 
   3   8   2        2.11        0.28      2.60 o 
  -5   9   2        2.81        1.40      2.60 o 
  -4   9   2        5.53        3.93      2.99 o 
  -3   9   2       15.48       20.28      4.11 o 
  -2   9   2       10.11        6.76      3.05 o 
  -1   9   2        2.59        0.77      3.28 o 
   0   9   2       11.61       15.76      4.18 o 
   1   9   2       10.64       13.38      4.41 o 
  -1 -10   3        0.10       -0.81      3.05 o 
   0 -10   3        0.18        0.87      3.05 o 
   1 -10   3        0.12        0.35      2.93 o 
   2 -10   3        1.98        5.54      3.29 o 
   3 -10   3        0.05       -1.91      2.84 o 
  -3  -9   3        2.50        3.16      3.36 o 
  -2  -9   3       13.04       23.69      4.41 o 
  -1  -9   3        0.51       -0.75      2.52 o 
   0  -9   3        0.08       -2.25      2.34 o 
   1  -9   3       26.06       40.75      4.72 o 
   2  -9   3        0.79       -3.13      2.14 o 
   3  -9   3        6.71        6.02      3.21 o 
   4  -9   3       18.46       18.33      3.99 o 
   5  -9   3        2.01        3.36      3.59 o 
  -4  -8   3        1.11        0.50      2.73 o 
  -3  -8   3       10.92       15.79      3.64 o 
  -2  -8   3       10.62        8.53      2.01 o 
  -1  -8   3        0.88        1.15      1.62 o 
   0  -8   3        9.78        9.76      2.67 o 
   1  -8   3       13.50       18.89      3.21 o 
   2  -8   3       14.77       13.16      3.03 o 
   3  -8   3        7.21       12.93      3.01 o 
   4  -8   3       19.00       25.36      4.17 o 
   5  -8   3       37.15       49.08      6.10 o 
   6  -8   3        5.47       11.05      3.92 o 
  -5  -7   3        1.28        0.12      3.36 o 
  -4  -7   3        0.75       -0.84      2.78 o 
  -3  -7   3       12.13       10.52      3.03 o 
  -2  -7   3        3.94        3.89      2.56 o 
  -1  -7   3       55.90       59.25      3.36 o 
   0  -7   3        0.17       -0.44      1.25 o 
   1  -7   3       16.79       19.04      2.99 o 
   2  -7   3        6.77        9.45      2.63 o 
   3  -7   3        4.50        4.82      2.52 o 
   4  -7   3        6.94        5.27      1.94 o 
   5  -7   3       23.57       26.79      4.17 o 
   6  -7   3        3.96        1.82      3.63 o 
  -6  -6   3        0.65       -0.99      3.56 o 
  -5  -6   3        8.34        8.48      3.33 o 
  -4  -6   3        3.27        2.35      2.76 o 
  -3  -6   3        7.60        4.12      2.38 o 
  -2  -6   3        1.83        0.15      1.13 o 
  -1  -6   3       98.56       94.90      4.57 o 
   0  -6   3        1.01       -0.26      1.03 o 
   1  -6   3       11.95       11.86      1.54 o 
   2  -6   3        1.17       -0.21      1.47 o 
   3  -6   3        0.00       -0.53      1.40 o 
   4  -6   3        6.82        6.30      1.77 o 
   5  -6   3        0.13       -1.15      2.48 o 
   6  -6   3        5.33       11.80      3.77 o 
   7  -6   3        2.23        3.05      3.92 o 
  -7  -5   3        9.66        9.88      4.39 o 
  -6  -5   3        9.28       10.26      3.58 o 
  -5  -5   3       23.57       23.84      3.76 o 
  -4  -5   3        0.55       -2.48      1.65 o 
  -3  -5   3        1.79        0.13      1.06 o 
  -2  -5   3       13.78       15.21      2.13 o 
  -1  -5   3       16.14       18.71      1.67 o 
   0  -5   3       39.54       39.35      2.75 o 
   1  -5   3       17.05       14.93      1.47 o 
   2  -5   3        0.09        0.05      0.95 o 
   3  -5   3       23.66       23.53      2.08 o 
   4  -5   3       44.47       46.95      4.16 o 
   5  -5   3       69.39       66.09      3.97 o 
   6  -5   3       54.98       60.33      6.28 o 
   7  -5   3        2.54       -0.08      3.82 o 
  -7  -4   3        0.12        1.14      3.33 o 
  -6  -4   3        0.53        1.02      2.60 o 
  -5  -4   3       38.49       48.23      5.02 o 
  -4  -4   3       88.09       81.40      6.33 o 
  -3  -4   3       15.24       13.98      1.38 o 
  -2  -4   3      402.50      378.88     15.55 o 
  -1  -4   3     1920.69     2096.57     83.59 o 
   0  -4   3        1.52        1.93      0.87 o 
   1  -4   3      295.33      303.16     12.55 o 
   2  -4   3      383.95      388.02     13.23 o 
   3  -4   3        5.26        4.36      1.36 o 
   4  -4   3      224.91      224.00      9.84 o 
   5  -4   3      129.31      128.41      6.31 o 
   6  -4   3        2.82        5.28      3.17 o 
   7  -4   3        2.38       -0.59      3.43 o 
  -7  -3   3        1.98        5.75      2.95 o 
  -6  -3   3       27.29       23.48      3.94 o 
  -5  -3   3      187.62      159.08     10.89 o 
  -4  -3   3       37.66       42.39      4.20 o 
  -3  -3   3       84.82       90.25      4.05 o 
  -2  -3   3      103.08      110.06      4.79 o 
  -1  -3   3       14.94       15.62      2.27 o 
   0  -3   3      984.56     1067.10     42.63 o 
   1  -3   3       61.44       66.66      3.14 o 
   2  -3   3      276.87      266.55      9.16 o 
   3  -3   3      182.33      183.06      7.97 o 
   4  -3   3      220.17      212.56      9.32 o 
   5  -3   3       48.57       48.65      3.39 o 
   6  -3   3       44.97       50.84      5.45 o 
   7  -3   3        0.65       -3.59      3.37 o 
  -8  -2   3        1.72       -1.45      3.20 o 
  -7  -2   3        4.99        2.90      2.83 o 
  -6  -2   3       35.30       34.45      4.29 o 
  -5  -2   3       47.92       47.45      4.35 o 
  -4  -2   3      107.95      100.92      7.11 o 
  -3  -2   3      394.68      370.46     22.71 o 
  -2  -2   3      475.93      504.62     30.47 o 
  -1  -2   3     3677.77     4343.16    172.88 o 
   0  -2   3     3501.44     4210.14    167.21 o 
   1  -2   3      709.57      727.75     24.34 o 
   2  -2   3       65.53       55.40      2.22 o 
   3  -2   3      111.94      104.05      6.18 o 
   4  -2   3        4.55        2.16      1.26 o 
   5  -2   3      108.40      110.19      5.64 o 
   6  -2   3       11.99        5.35      3.11 o 
   7  -2   3        0.20        3.67      3.48 o 
  -7  -1   3       22.78       24.59      4.10 o 
  -6  -1   3        3.73        1.72      2.22 o 
  -5  -1   3      100.91       92.84      6.75 o 
  -4  -1   3      143.61      167.16     10.84 o 
  -3  -1   3        3.34        4.42      1.37 o 
  -2  -1   3      116.30      112.82      7.33 o 
  -1  -1   3      476.71      504.26     20.27 o 
   0  -1   3        5.43        5.38      0.79 o 
   1  -1   3       96.60      100.45      4.39 o 
   2  -1   3        1.02       -0.68      1.06 o 
   3  -1   3        5.77        0.79      1.32 o 
   4  -1   3        0.58       -0.49      1.79 o 
   5  -1   3      155.67      151.95      9.89 o 
   6  -1   3        9.80        4.19      2.84 o 
   7  -1   3        1.21        1.38      3.11 o 
  -8   0   3        0.41       -0.49      3.24 o 
  -7   0   3        2.28        3.05      2.67 o 
  -6   0   3       14.27       14.20      2.69 o 
  -5   0   3        7.39        7.97      1.92 o 
  -4   0   3       19.46       20.16      2.95 o 
  -3   0   3       11.71       12.74      2.15 o 
  -2   0   3      136.95      133.20      5.52 o 
  -1   0   3        4.17        1.78      0.45 o 
   0   0   3       31.96       32.17      1.35 o 
   1   0   3      872.62      899.79     36.03 o 
   2   0   3       19.53       13.97      1.88 o 
   3   0   3      118.66      103.47      6.57 o 
   4   0   3       76.94       79.12      5.63 o 
   5   0   3       13.23       10.77      2.90 o 
  -8   1   3        6.76        8.63      3.76 o 
  -7   1   3       85.53       82.05      7.24 o 
  -6   1   3       60.83       59.96      3.71 o 
  -5   1   3        0.00       -1.39      1.08 o 
  -4   1   3       41.58       36.89      2.07 o 
  -3   1   3      213.10      221.96      7.71 o 
  -2   1   3        6.39        6.51      0.69 o 
  -1   1   3     1388.00     1378.42     45.72 o 
   0   1   3     2550.84     2259.98     89.95 o 
   1   1   3       11.98       12.18      1.20 o 
   2   1   3      573.31      588.78     22.48 o 
   3   1   3      139.42      142.00      8.70 o 
   4   1   3      159.07      163.97      7.05 o 
   5   1   3       23.08       21.20      2.42 o 
   6   1   3        0.08        1.44      1.91 o 
  -8   2   3       19.18       21.19      4.67 o 
  -7   2   3      123.81      114.91      9.16 o 
  -6   2   3       60.16       62.45      6.30 o 
  -5   2   3       26.91       30.37      2.98 o 
  -4   2   3       20.05       18.09      1.34 o 
  -3   2   3      545.19      593.51     20.00 o 
  -2   2   3       12.21       11.86      0.92 o 
  -1   2   3      259.63      212.95      7.36 o 
   0   2   3      598.78      584.36     31.96 o 
   1   2   3       30.80       30.61      2.76 o 
   2   2   3      187.92      170.61     10.07 o 
   3   2   3        5.90        5.63      1.91 o 
   4   2   3       56.26       54.70      4.44 o 
   5   2   3        1.11        0.79      2.26 o 
   6   2   3        1.55        6.28      2.89 o 
  -8   3   3        5.56        8.52      3.87 o 
  -7   3   3       12.48       18.42      4.12 o 
  -6   3   3       42.25       54.89      5.78 o 
  -5   3   3      108.42      115.87      5.51 o 
  -4   3   3       50.56       53.48      2.97 o 
  -3   3   3       37.82       38.96      2.32 o 
  -2   3   3        1.10        2.10      0.68 o 
  -1   3   3      944.61      942.93     38.07 o 
   0   3   3       29.47       31.45      2.91 o 
   1   3   3        0.09       -1.56      1.04 o 
   2   3   3      129.74      131.79      8.17 o 
   3   3   3       40.83       42.34      3.64 o 
   4   3   3        5.89       10.72      2.76 o 
   5   3   3        6.15        4.66      2.68 o 
  -8   4   3        0.17       -2.39      3.34 o 
  -7   4   3        0.20        0.24      2.93 o 
  -6   4   3        0.39       -0.01      2.57 o 
  -5   4   3       53.29       61.56      3.60 o 
  -4   4   3       11.46        9.01      1.64 o 
  -3   4   3       15.03       13.57      2.08 o 
  -2   4   3       97.41       75.60      3.74 o 
  -1   4   3      176.21      142.24      8.54 o 
   0   4   3        1.59        1.45      1.45 o 
   1   4   3       27.57       22.22      2.69 o 
   2   4   3        8.45       13.06      2.58 o 
   3   4   3        0.03        1.32      1.84 o 
   4   4   3        3.49        4.19      2.45 o 
   5   4   3        0.92        3.84      2.60 o 
  -8   5   3        3.83        4.64      4.03 o 
  -7   5   3        2.41        1.60      3.47 o 
  -6   5   3        3.48        0.41      1.94 o 
  -5   5   3        2.60        2.68      1.82 o 
  -4   5   3       46.25       45.83      3.93 o 
  -3   5   3        1.08       -0.26      1.27 o 
  -2   5   3        3.36        4.45      1.40 o 
  -1   5   3        1.68        1.64      1.94 o 
   0   5   3       28.42       26.78      3.30 o 
   1   5   3        0.90       -2.37      1.58 o 
   2   5   3        6.99        9.85      2.82 o 
   3   5   3        2.01        0.18      2.06 o 
   4   5   3        1.83        2.88      2.73 o 
   5   5   3        0.95        1.71      2.91 o 
  -7   6   3        8.49        4.48      3.54 o 
  -6   6   3        0.00       -1.80      1.96 o 
  -5   6   3       18.87       22.93      4.78 o 
  -4   6   3        3.61       -0.30      2.07 o 
  -3   6   3        9.46        6.33      1.88 o 
  -2   6   3       20.01       22.42      3.21 o 
  -1   6   3        0.40        0.57      2.00 o 
   0   6   3        0.09       -1.07      2.00 o 
   1   6   3       72.36       79.93      6.09 o 
   2   6   3        7.59       10.60      2.83 o 
   3   6   3        0.73       -1.14      2.79 o 
   4   6   3        6.32        7.32      3.54 o 
  -6   7   3        0.01       -1.85      2.23 o 
  -5   7   3        2.87        0.51      1.97 o 
  -4   7   3       16.03       15.18      2.36 o 
  -3   7   3        0.60       -1.09      2.37 o 
  -2   7   3        0.02       -0.89      2.04 o 
  -1   7   3        5.72        3.46      2.56 o 
   0   7   3       41.57       51.91      5.27 o 
   1   7   3       18.11       23.06      3.90 o 
   2   7   3        8.18       14.77      3.79 o 
   3   7   3        1.28        1.21      3.20 o 
  -6   8   3        0.24        1.02      2.56 o 
  -5   8   3        0.13       -3.22      2.15 o 
  -4   8   3        0.91       -0.36      2.17 o 
  -3   8   3        0.64        1.47      3.02 o 
  -2   8   3        5.75        4.89      3.08 o 
  -1   8   3        0.20        0.38      3.04 o 
   0   8   3       10.98       13.44      3.99 o 
   1   8   3       16.08       23.00      4.33 o 
   2   8   3       10.23       16.18      4.41 o 
  -4   9   3        4.62        1.27      3.53 o 
  -3   9   3        0.42        0.74      3.45 o 
  -2   9   3        5.37        5.44      3.66 o 
  -1   9   3        4.35        9.74      3.66 o 
   0   9   3        0.82       -1.44      3.69 o 
  -1 -10   4        1.93       -0.29      2.94 o 
   0 -10   4        4.25        0.61      2.53 o 
   1 -10   4        2.56        2.00      3.18 o 
   2 -10   4       27.30       38.61      4.90 o 
   3 -10   4        0.66        1.80      3.53 o 
  -3  -9   4        7.19        5.32      3.70 o 
  -2  -9   4       21.86       25.75      4.36 o 
  -1  -9   4        8.88        9.45      2.93 o 
   0  -9   4       32.28       45.40      4.87 o 
   1  -9   4       41.57       60.36      5.90 o 
   2  -9   4       33.75       32.16      4.26 o 
   3  -9   4       24.92       34.22      4.95 o 
   4  -9   4        9.72        3.31      3.32 o 
   5  -9   4        0.38       -0.61      3.60 o 
  -4  -8   4        3.36        1.34      3.24 o 
  -3  -8   4        1.72        1.67      2.83 o 
  -2  -8   4        3.75        4.47      2.72 o 
  -1  -8   4       18.81       19.83      2.27 o 
   0  -8   4       36.10       40.42      4.11 o 
   1  -8   4        0.19       -3.11      2.07 o 
   2  -8   4        0.52       -3.06      2.04 o 
   3  -8   4       22.19       28.28      4.29 o 
   4  -8   4        2.19       -0.02      3.20 o 
   5  -8   4        1.23        2.12      3.55 o 
  -5  -7   4        0.73       -0.58      2.98 o 
  -4  -7   4        0.70       -3.92      2.61 o 
  -3  -7   4       12.13        8.44      2.80 o 
  -2  -7   4        1.20        0.86      1.48 o 
  -1  -7   4        9.75        9.75      1.76 o 
   0  -7   4        1.95        1.16      1.47 o 
   1  -7   4        5.69        5.55      2.36 o 
   2  -7   4        6.81        7.34      2.29 o 
   3  -7   4       19.73       28.31      3.91 o 
   4  -7   4       14.94       13.77      3.18 o 
   5  -7   4       17.09       19.12      3.85 o 
   6  -7   4        0.14       -5.46      3.64 o 
  -6  -6   4        1.51       -1.91      3.30 o 
  -5  -6   4        3.73        2.15      2.83 o 
  -4  -6   4       29.78       27.03      4.10 o 
  -3  -6   4        0.02       -2.60      1.92 o 
  -2  -6   4       14.09       14.50      1.74 o 
  -1  -6   4       14.81       22.27      1.98 o 
   0  -6   4       68.24       64.40      3.42 o 
   1  -6   4      105.66       91.82      4.45 o 
   2  -6   4       41.81       48.97      4.43 o 
   3  -6   4       39.49       49.04      4.88 o 
   4  -6   4       33.32       43.46      4.79 o 
   5  -6   4        2.39       -0.36      2.86 o 
   6  -6   4        5.96       -0.65      3.04 o 
  -7  -5   4        0.29       -2.34      3.60 o 
  -6  -5   4        2.86        2.66      3.14 o 
  -5  -5   4       17.77       18.69      3.68 o 
  -4  -5   4        0.33       -1.45      2.12 o 
  -3  -5   4        0.02        1.70      1.64 o 
  -2  -5   4        0.92        1.19      0.98 o 
  -1  -5   4       27.15       27.66      2.07 o 
   0  -5   4       15.78       18.49      3.54 o 
   1  -5   4      156.12      150.90      6.68 o 
   2  -5   4      103.32      105.95      4.99 o 
   3  -5   4      228.94      231.77     10.08 o 
   4  -5   4        6.32        5.40      2.33 o 
   5  -5   4        4.00        3.96      2.91 o 
   6  -5   4        3.37        0.67      3.44 o 
   7  -5   4        0.41       -1.35      3.98 o 
  -7  -4   4        5.64        4.43      3.44 o 
  -6  -4   4        0.90       -0.98      2.13 o 
  -5  -4   4       13.84       12.12      3.09 o 
  -4  -4   4       38.62       40.22      4.39 o 
  -3  -4   4       16.05       14.86      2.48 o 
  -2  -4   4       63.66       51.47      2.70 o 
  -1  -4   4      776.73      791.20     31.91 o 
   0  -4   4       15.86       19.18      1.62 o 
   1  -4   4      106.83      122.01      6.86 o 
   2  -4   4      196.25      208.34      7.34 o 
   3  -4   4       12.94       14.29      1.39 o 
   4  -4   4       10.39        8.41      2.30 o 
   5  -4   4       18.17       12.19      2.91 o 
   6  -4   4       16.83       12.47      3.46 o 
   7  -4   4        2.65        5.37      4.02 o 
  -7  -3   4        0.07       -2.50      2.75 o 
  -6  -3   4       15.68       14.61      3.41 o 
  -5  -3   4        0.20       -1.38      1.81 o 
  -4  -3   4       15.40       12.21      2.41 o 
  -3  -3   4        8.69        5.20      1.07 o 
  -2  -3   4      196.38      200.79      8.44 o 
  -1  -3   4      116.36      126.51      9.36 o 
   0  -3   4      109.36      136.77      5.93 o 
   1  -3   4       52.62       58.04      2.94 o 
   2  -3   4        9.54       14.05      1.04 o 
   3  -3   4       66.55       67.35      3.42 o 
   4  -3   4       31.91       41.58      4.30 o 
   5  -3   4        2.47       -0.79      2.57 o 
   6  -3   4        3.44        0.24      3.43 o 
   7  -3   4        0.21        2.96      3.87 o 
  -8  -2   4        2.06       -0.87      3.31 o 
  -7  -2   4        6.36        2.57      2.98 o 
  -6  -2   4        3.38        0.23      2.17 o 
  -5  -2   4       34.77       37.44      4.13 o 
  -4  -2   4        2.79        0.94      1.59 o 
  -3  -2   4      112.27       95.33      6.68 o 
  -2  -2   4      202.91      229.49     14.38 o 
  -1  -2   4      362.70      420.57     17.07 o 
   0  -2   4      148.83      182.60      7.73 o 
   1  -2   4      137.88      162.34      9.63 o 
   2  -2   4       33.21       33.46      1.56 o 
   3  -2   4      246.57      249.12     10.60 o 
   4  -2   4       80.44       54.55      4.70 o 
   5  -2   4       52.25       53.00      5.65 o 
   6  -2   4        7.44        3.87      3.43 o 
   7  -2   4        0.33        1.65      3.89 o 
  -7  -1   4       44.86       47.07      5.31 o 
  -6  -1   4       74.60       68.50      5.75 o 
  -5  -1   4       36.23       39.02      4.05 o 
  -4  -1   4       33.37       37.34      3.66 o 
  -3  -1   4       93.76       96.45      6.65 o 
  -2  -1   4        1.77        1.48      0.51 o 
  -1  -1   4      253.41      248.97     10.20 o 
   0  -1   4        0.80       -0.41      0.59 o 
   1  -1   4      408.47      419.96     17.18 o 
   2  -1   4        2.62        2.47      0.85 o 
   3  -1   4      246.20      259.56     15.12 o 
   4  -1   4       22.74       19.50      3.25 o 
   5  -1   4        0.66        0.62      2.75 o 
   6  -1   4        3.52        2.36      2.70 o 
   7  -1   4        1.31        4.55      3.86 o 
  -8   0   4        5.67        4.48      3.62 o 
  -7   0   4       28.19       26.37      2.82 o 
  -6   0   4        0.69       -1.79      1.95 o 
  -5   0   4        5.27        5.16      1.92 o 
  -4   0   4      341.16      363.81     14.86 o 
  -3   0   4       13.50       12.96      1.69 o 
  -2   0   4        2.87        2.23      0.73 o 
  -1   0   4      173.14      178.26      6.17 o 
   0   0   4       89.70       95.28      5.17 o 
   1   0   4        5.87        6.16      1.26 o 
   2   0   4        0.04        0.79      1.12 o 
   3   0   4       17.76       21.97      2.74 o 
   4   0   4      119.06      118.08      7.88 o 
   6   0   4       10.79       15.81      2.66 o 
   7   0   4        1.17        1.77      2.45 o 
  -8   1   4        0.76        1.52      3.20 o 
  -7   1   4        3.93        9.59      3.31 o 
  -6   1   4        5.20        5.71      1.93 o 
  -5   1   4        2.29        2.10      1.25 o 
  -4   1   4        1.48        0.47      1.06 o 
  -3   1   4       21.76       24.77      2.84 o 
  -2   1   4      419.82      432.90     14.63 o 
  -1   1   4      177.20      175.46      6.11 o 
   0   1   4       80.38       67.65      3.18 o 
   1   1   4      391.30      379.82     14.70 o 
   2   1   4      166.27      157.37      6.58 o 
   3   1   4        1.09       -0.58      1.22 o 
   4   1   4        1.59        1.75      1.49 o 
   5   1   4       18.26       19.40      2.66 o 
   6   1   4        1.65        5.04      3.41 o 
  -8   2   4        4.96        9.06      3.71 o 
  -7   2   4        0.02       -2.95      2.68 o 
  -6   2   4        0.63        3.08      2.64 o 
  -5   2   4       65.82       74.39      4.87 o 
  -4   2   4        9.64       12.01      1.17 o 
  -3   2   4       11.75       18.29      1.32 o 
  -2   2   4      143.27      152.14      6.05 o 
  -1   2   4      212.88      193.65      6.76 o 
   0   2   4       35.90       34.86      2.39 o 
   1   2   4       21.60       29.16      2.84 o 
   2   2   4       35.03       36.36      3.22 o 
   3   2   4       70.05       70.96      5.28 o 
   4   2   4        1.54       -2.91      1.94 o 
   5   2   4        2.07       -0.71      2.65 o 
   6   2   4        2.09       -1.94      2.63 o 
  -8   3   4        6.21        4.71      3.64 o 
  -7   3   4       11.65       12.86      3.83 o 
  -6   3   4       23.61       39.72      5.18 o 
  -5   3   4      102.30      110.19      6.82 o 
  -4   3   4        2.93        0.85      1.21 o 
  -3   3   4        6.27        6.86      1.00 o 
  -2   3   4      341.73      336.36     11.54 o 
  -1   3   4     1421.36     1415.78     57.10 o 
   0   3   4      208.91      171.68     10.12 o 
   1   3   4       46.64       44.93      3.58 o 
   2   3   4       47.05       46.18      4.14 o 
   3   3   4      103.32      113.09      7.51 o 
   4   3   4        5.11        6.45      2.51 o 
   5   3   4       24.21       28.99      3.99 o 
   6   3   4        3.99        7.22      3.82 o 
  -8   4   4       39.06       49.28      6.44 o 
  -7   4   4       17.86       23.99      4.57 o 
  -6   4   4       52.61       66.46      6.83 o 
  -5   4   4      149.10      158.72      7.40 o 
  -4   4   4        0.78        1.77      1.33 o 
  -3   4   4        3.81        3.90      0.88 o 
  -2   4   4      591.35      557.30     22.95 o 
  -1   4   4      640.74      587.72     32.46 o 
   0   4   4        6.95        6.39      2.01 o 
   1   4   4        0.06       -1.47      1.47 o 
   2   4   4        3.44        3.36      2.17 o 
   3   4   4       38.59       55.63      5.14 o 
   4   4   4        0.02        0.49      2.43 o 
   5   4   4        2.04       -1.80      2.38 o 
  -7   5   4       11.60       13.31      4.10 o 
  -6   5   4        3.35        6.10      3.11 o 
  -5   5   4       39.57       44.71      3.56 o 
  -4   5   4        0.54       -1.12      1.55 o 
  -3   5   4        0.53       -0.18      1.30 o 
  -2   5   4        9.80        7.88      1.58 o 
  -1   5   4       24.40       19.00      2.99 o 
   0   5   4       22.72       22.74      3.03 o 
   1   5   4        7.92        6.36      2.33 o 
   2   5   4        2.05       -1.52      2.00 o 
   3   5   4        7.22        8.58      2.97 o 
   4   5   4       14.59       11.88      3.24 o 
  -7   6   4        0.14       -0.91      3.05 o 
  -6   6   4        4.95        0.93      2.18 o 
  -5   6   4        8.43        6.23      2.07 o 
  -4   6   4        0.19       -2.34      2.18 o 
  -3   6   4        4.27        2.30      1.73 o 
  -2   6   4       38.76       51.97      5.11 o 
  -1   6   4        0.17       -3.10      2.07 o 
   0   6   4       30.15       38.95      4.51 o 
   1   6   4       50.91       65.65      5.96 o 
   2   6   4        2.42        2.99      2.60 o 
   3   6   4        1.17        5.30      3.28 o 
   4   6   4        1.26        1.11      3.28 o 
  -6   7   4        1.15       -0.52      2.43 o 
  -5   7   4        0.26       -2.19      1.87 o 
  -4   7   4        3.28        2.10      1.88 o 
  -3   7   4       12.76       12.09      3.30 o 
  -2   7   4        0.11        1.60      2.47 o 
  -1   7   4        5.23        5.52      2.98 o 
   0   7   4        8.98        5.82      3.22 o 
   1   7   4        1.23        3.97      3.15 o 
   2   7   4        0.13       -1.70      2.68 o 
   3   7   4        0.13        0.12      3.42 o 
  -5   8   4        0.07       -0.85      2.29 o 
  -4   8   4        0.49        2.02      3.29 o 
  -3   8   4        1.92        2.08      2.98 o 
  -2   8   4        2.75        4.43      2.75 o 
  -1   8   4        0.03       -4.34      3.05 o 
   0   8   4        1.77       -0.10      3.53 o 
   1   8   4        0.04       -3.91      3.73 o 
  -3   9   4        0.10        0.92      3.60 o 
  -2   9   4        0.05        4.57      3.76 o 
  -1   9   4        0.00       -4.99      3.56 o 
   0 -10   5        5.24       -3.10      2.80 o 
   1 -10   5       16.47        7.21      3.58 o 
   2 -10   5        9.43        7.51      3.63 o 
   3 -10   5        0.65        0.18      3.66 o 
  -3  -9   5        0.12       -4.56      3.09 o 
  -2  -9   5        1.48       -0.72      3.15 o 
  -1  -9   5        0.25       -0.50      2.50 o 
   0  -9   5       14.82       25.13      3.88 o 
   1  -9   5        4.68        5.96      3.09 o 
   2  -9   5        1.60       -1.21      2.38 o 
   3  -9   5        2.00        2.38      2.83 o 
   4  -9   5        2.97        1.84      3.75 o 
  -4  -8   5        2.46       -2.00      2.99 o 
  -3  -8   5        0.04        0.41      2.84 o 
  -2  -8   5        0.00       -1.70      2.38 o 
  -1  -8   5        9.12        5.98      1.85 o 
   0  -8   5        0.14        0.87      2.11 o 
   1  -8   5      118.58      126.11      8.49 o 
   2  -8   5        5.94        3.79      2.45 o 
   3  -8   5        0.32       -0.11      2.75 o 
   4  -8   5        7.70        0.29      2.75 o 
   5  -8   5       33.36       38.58      5.39 o 
  -5  -7   5        1.03       -1.29      3.02 o 
  -4  -7   5        3.81       -0.12      2.74 o 
  -3  -7   5       43.71       47.91      5.26 o 
  -2  -7   5        3.46        1.07      2.22 o 
  -1  -7   5        8.24        7.78      3.00 o 
   0  -7   5       48.10       46.74      5.55 o 
   1  -7   5       44.12       48.41      4.71 o 
   2  -7   5        8.21        8.83      2.77 o 
   3  -7   5        0.47       -3.01      2.00 o 
   4  -7   5        4.31        0.67      2.49 o 
   5  -7   5        0.08       -4.41      2.94 o 
   6  -7   5        0.40        2.40      4.14 o 
  -6  -6   5        0.47       -3.04      2.77 o 
  -5  -6   5        0.52       -0.57      2.68 o 
  -4  -6   5        2.41       -1.30      2.06 o 
  -3  -6   5        6.91        5.53      2.24 o 
  -2  -6   5       47.70       47.48      2.91 o 
  -1  -6   5        0.19        0.49      1.64 o 
   0  -6   5        1.18       -0.56      1.31 o 
   1  -6   5        8.30        5.09      1.37 o 
   2  -6   5        4.31        6.54      2.22 o 
   3  -6   5        2.96       -0.08      2.11 o 
   4  -6   5        4.96        5.99      2.95 o 
   5  -6   5       53.66       47.99      5.65 o 
   6  -6   5        0.80       -1.26      3.20 o 
  -7  -5   5        2.24       -1.91      3.31 o 
  -6  -5   5        0.02       -1.63      2.93 o 
  -5  -5   5        0.12       -2.81      2.05 o 
  -4  -5   5        2.59        0.68      1.99 o 
  -3  -5   5        0.05        0.04      1.91 o 
  -2  -5   5      114.13      102.79      4.86 o 
  -1  -5   5      269.74      275.40     12.35 o 
   0  -5   5        0.72       -1.41      1.01 o 
   1  -5   5        2.89        2.25      1.16 o 
   2  -5   5      160.14      156.80     10.42 o 
   3  -5   5       27.53       34.38      3.96 o 
   4  -5   5        7.70        5.39      2.61 o 
   5  -5   5      108.07       95.62      7.19 o 
   6  -5   5        0.43       -4.94      3.29 o 
  -7  -4   5        6.38        7.25      3.63 o 
  -6  -4   5        8.89        6.13      3.13 o 
  -5  -4   5      164.92      155.52     11.03 o 
  -4  -4   5        2.45        1.31      1.81 o 
  -3  -4   5        4.72        2.34      1.71 o 
  -2  -4   5     1078.94     1186.62     47.45 o 
  -1  -4   5     1506.11     1739.28     69.68 o 
   0  -4   5      308.91      379.42     15.71 o 
   1  -4   5       74.18       64.23      7.92 o 
   2  -4   5       85.15       77.92      3.90 o 
   3  -4   5       10.10        7.39      1.80 o 
   4  -4   5        0.07        0.09      2.27 o 
   5  -4   5       22.73       16.84      3.90 o 
   6  -4   5        0.64        0.81      3.66 o 
   7  -4   5        3.75        1.85      4.21 o 
  -7  -3   5        3.00        8.44      3.40 o 
  -6  -3   5       60.00       58.63      5.57 o 
  -5  -3   5       37.20       38.31      4.36 o 
  -4  -3   5        1.40        1.06      1.64 o 
  -3  -3   5       42.41       43.37      4.20 o 
  -2  -3   5        7.97        6.64      1.10 o 
  -1  -3   5      135.99      142.32      6.23 o 
   0  -3   5      139.79      162.50      7.04 o 
   1  -3   5       39.96       42.74      2.43 o 
   2  -3   5      200.57      206.37      8.89 o 
   3  -3   5        0.07        0.12      1.74 o 
   4  -3   5      151.33      150.48      9.82 o 
   5  -3   5       96.68       77.36      6.27 o 
   6  -3   5        0.02       -1.24      3.57 o 
   7  -3   5        1.04       -4.64      4.19 o 
  -8  -2   5        5.07        6.73      3.68 o 
  -7  -2   5        1.87       -2.69      2.36 o 
  -6  -2   5       24.00       14.38      3.31 o 
  -5  -2   5      287.74      276.49     17.76 o 
  -4  -2   5        6.37        3.43      1.89 o 
  -3  -2   5        1.86        1.74      1.38 o 
  -2  -2   5       40.35       44.04      4.25 o 
  -1  -2   5      222.07      250.89     10.47 o 
   0  -2   5      604.44      735.50     29.75 o 
   1  -2   5      640.08      729.21     29.57 o 
   2  -2   5       64.18       67.45      4.04 o 
   3  -2   5        5.90        3.52      1.88 o 
   4  -2   5       17.38       17.16      3.37 o 
   5  -2   5        1.28       -3.54      2.36 o 
   6  -2   5        0.36       -4.05      2.70 o 
   7  -2   5        2.22       -0.65      4.09 o 
  -7  -1   5        0.37       -1.67      2.30 o 
  -6  -1   5       46.20       49.24      5.12 o 
  -5  -1   5        7.49        9.29      2.32 o 
  -4  -1   5       32.19       28.66      3.28 o 
  -3  -1   5      151.82      155.02     10.19 o 
  -2  -1   5        2.11        1.42      0.72 o 
  -1  -1   5       22.49       23.39      1.76 o 
   0  -1   5        2.02        1.18      0.84 o 
   1  -1   5      289.54      280.75     11.89 o 
   2  -1   5       48.35       57.00      3.00 o 
   3  -1   5       10.91       12.10      2.53 o 
   4  -1   5      112.25       89.76      6.66 o 
   5  -1   5       50.44       54.58      5.79 o 
   6  -1   5        0.00       -1.16      2.90 o 
  -8   0   5       11.32       17.27      4.29 o 
  -7   0   5        0.59       -1.13      2.72 o 
  -6   0   5       30.82       35.49      3.17 o 
  -5   0   5       33.25       36.45      2.91 o 
  -4   0   5       14.95       13.51      3.22 o 
  -3   0   5       41.99       41.49      1.92 o 
  -2   0   5      318.29      344.05     11.75 o 
  -1   0   5        6.84        5.80      0.76 o 
   0   0   5      229.86      254.28      8.42 o 
   1   0   5      265.88      247.74      8.34 o 
   2   0   5       75.26       79.01      5.35 o 
   3   0   5        1.01        0.14      1.41 o 
   5   0   5       19.56       27.65      3.21 o 
   6   0   5        0.00        1.26      2.49 o 
  -8   1   5        2.28        3.00      3.30 o 
  -7   1   5        4.71        9.01      3.23 o 
  -6   1   5      104.85      107.71      5.66 o 
  -5   1   5       96.99      104.43      5.41 o 
  -4   1   5       13.70       19.59      1.42 o 
  -3   1   5       30.20       34.09      1.80 o 
  -2   1   5       87.46       75.14      3.35 o 
  -1   1   5        0.74        0.41      0.62 o 
   0   1   5       33.08       32.19      1.94 o 
   1   1   5      130.17      124.10      5.23 o 
   2   1   5       35.59       39.87      3.62 o 
   3   1   5        1.14        0.76      1.69 o 
   4   1   5       54.87       62.17      4.19 o 
   5   1   5       62.43       71.78      4.21 o 
   6   1   5        0.50       -0.85      2.24 o 
  -8   2   5        6.16        3.15      3.23 o 
  -7   2   5        1.44        3.47      2.91 o 
  -6   2   5       14.29       18.90      3.74 o 
  -5   2   5       11.76       19.71      2.20 o 
  -4   2   5       16.77       18.71      1.51 o 
  -3   2   5       31.29       36.61      2.15 o 
  -2   2   5      477.42      482.26     16.41 o 
  -1   2   5       41.83       39.39      1.84 o 
   0   2   5       27.60       21.44      1.73 o 
   1   2   5       82.85       77.24      5.33 o 
   2   2   5      110.89      117.66      7.58 o 
   3   2   5        7.61        8.03      2.38 o 
   4   2   5       52.49       58.57      5.68 o 
   5   2   5       21.16       28.89      4.49 o 
   6   2   5        3.60        6.05      3.46 o 
  -8   3   5       16.39       17.98      4.57 o 
  -7   3   5        8.09       10.67      3.81 o 
  -6   3   5       27.51       26.56      4.53 o 
  -5   3   5       69.78       71.75      6.22 o 
  -4   3   5        7.08        6.46      1.20 o 
  -3   3   5       62.66       55.47      2.49 o 
  -2   3   5      213.25      184.91      6.65 o 
  -1   3   5      109.64       98.95      4.63 o 
   0   3   5        0.04       -1.50      1.28 o 
   1   3   5        1.85       -1.44      1.42 o 
   2   3   5       34.56       43.74      4.26 o 
   3   3   5        4.34       -0.13      2.19 o 
   4   3   5        5.77        4.42      2.62 o 
   5   3   5        0.31        1.97      3.36 o 
  -8   4   5        4.27        3.89      3.63 o 
  -7   4   5        7.30        7.76      3.64 o 
  -6   4   5        2.08        5.05      3.09 o 
  -5   4   5        1.18        4.94      1.93 o 
  -4   4   5        0.23        0.32      1.51 o 
  -3   4   5        0.23        0.19      0.93 o 
  -2   4   5       18.54       19.07      2.36 o 
  -1   4   5        0.01       -0.77      1.52 o 
   0   4   5      128.90      109.82      7.17 o 
   1   4   5       40.52       50.42      4.49 o 
   2   4   5       15.63       16.66      3.12 o 
   3   4   5        0.97       -1.57      2.01 o 
   4   4   5        6.07        6.94      2.83 o 
   5   4   5        4.49        5.31      3.25 o 
  -7   5   5        0.07       -2.48      3.20 o 
  -6   5   5        3.63        2.84      2.96 o 
  -5   5   5       24.42       26.13      2.90 o 
  -4   5   5        0.42       -2.28      1.52 o 
  -3   5   5       27.93       38.44      3.02 o 
  -2   5   5      294.83      268.32     15.66 o 
  -1   5   5      217.36      194.67     11.73 o 
   0   5   5       44.65       54.03      5.04 o 
   1   5   5       52.36       55.93      5.35 o 
   2   5   5       55.24       62.69      5.31 o 
   3   5   5        0.05       -3.63      2.46 o 
   4   5   5        3.61        8.21      3.40 o 
  -7   6   5        1.72        1.04      3.57 o 
  -6   6   5       19.82       22.83      4.41 o 
  -5   6   5       11.87       15.58      2.61 o 
  -4   6   5       11.27        6.54      2.07 o 
  -3   6   5      138.17      130.17      6.43 o 
  -2   6   5      146.27      143.78      9.27 o 
  -1   6   5        8.59        5.24      2.48 o 
   0   6   5       21.25       13.75      3.04 o 
   1   6   5       13.54       15.81      3.67 o 
   2   6   5        1.79        1.50      3.07 o 
   3   6   5        3.38        5.56      3.27 o 
  -6   7   5        0.61       -1.72      3.06 o 
  -5   7   5        0.00       -0.47      3.71 o 
  -4   7   5        1.53       -1.26      1.77 o 
  -3   7   5        4.80        2.77      2.60 o 
  -2   7   5        2.73        2.17      3.15 o 
  -1   7   5        0.08       -1.68      2.83 o 
   0   7   5        0.87       -1.59      3.07 o 
   1   7   5        9.45        4.89      3.47 o 
   2   7   5        0.30       -1.22      3.41 o 
  -4   8   5        0.97       -4.46      3.35 o 
  -3   8   5        5.73        0.57      3.35 o 
  -2   8   5        2.53        5.95      3.50 o 
  -1   8   5        0.05       -1.46      2.85 o 
   0   8   5        0.06       -4.87      3.25 o 
   0 -10   6        3.43        1.43      3.08 o 
   1 -10   6        0.79        1.32      3.07 o 
   2 -10   6        0.15       -4.13      3.19 o 
  -3  -9   6        0.87       -4.08      3.07 o 
  -2  -9   6        0.16       -1.31      2.93 o 
   0  -9   6        0.93       -2.22      2.45 o 
   1  -9   6        0.30       -3.85      2.57 o 
   2  -9   6        0.10       -3.76      2.73 o 
   3  -9   6        0.71       -0.26      2.96 o 
   4  -9   6        1.87       -2.42      3.43 o 
  -4  -8   6        4.47        0.85      2.75 o 
  -3  -8   6        7.48        3.45      3.05 o 
  -2  -8   6        3.85       -0.46      2.74 o 
  -1  -8   6        0.04       -1.27      1.60 o 
   0  -8   6       38.75       33.19      2.91 o 
   1  -8   6       62.66       69.45      5.66 o 
   2  -8   6        7.54        1.61      2.52 o 
   3  -8   6        5.02        2.35      2.99 o 
   4  -8   6        1.50        4.15      3.30 o 
   5  -8   6        1.43       -0.79      3.37 o 
  -5  -7   6        0.63       -0.93      3.09 o 
  -4  -7   6        3.44        2.37      2.53 o 
  -3  -7   6       36.13       35.71      4.71 o 
  -2  -7   6       52.93       52.64      5.61 o 
  -1  -7   6       60.18       55.51      3.34 o 
   0  -7   6       52.72       55.60      3.68 o 
   1  -7   6       69.03       67.30      5.39 o 
   2  -7   6       72.76       80.65      6.22 o 
   3  -7   6       28.85       30.17      4.27 o 
   4  -7   6       57.11       61.97      6.34 o 
   5  -7   6       13.16       13.03      4.18 o 
  -6  -6   6        4.42       -0.84      3.36 o 
  -5  -6   6        0.80       -1.86      2.66 o 
  -4  -6   6        0.07       -0.74      2.25 o 
  -3  -6   6       51.44       55.12      5.69 o 
  -2  -6   6      397.09      375.54     23.68 o 
  -1  -6   6      250.48      242.18     10.93 o 
   0  -6   6       97.92       91.46      4.59 o 
   1  -6   6        4.86        4.15      1.60 o 
   2  -6   6       15.31       15.62      2.99 o 
   3  -6   6        3.43        2.40      2.54 o 
   4  -6   6       49.95       45.76      5.23 o 
   5  -6   6        0.18       -3.56      3.01 o 
   6  -6   6        6.83       10.71      4.52 o 
  -7  -5   6        0.59       -3.20      3.44 o 
  -6  -5   6        7.73        7.14      3.56 o 
  -5  -5   6        7.15        4.62      2.97 o 
  -4  -5   6        2.45       -1.32      2.13 o 
  -3  -5   6        4.77       -0.04      2.07 o 
  -2  -5   6       24.13       26.89      2.12 o 
  -1  -5   6       34.70       39.05      2.61 o 
   0  -5   6       84.51       75.22      3.87 o 
   1  -5   6        3.88        6.27      1.50 o 
   2  -5   6       30.92       31.33      3.77 o 
   3  -5   6       15.01       11.57      2.90 o 
   4  -5   6       38.20       36.73      4.49 o 
   5  -5   6       13.96        8.28      3.34 o 
   6  -5   6        1.18        0.38      3.47 o 
  -7  -4   6        0.09        0.65      3.40 o 
  -6  -4   6        0.08       -3.13      2.29 o 
  -5  -4   6        0.36       -1.72      2.30 o 
  -4  -4   6        3.71        2.03      2.27 o 
  -3  -4   6        1.13       -0.82      1.48 o 
  -2  -4   6      161.95      159.99      7.06 o 
  -1  -4   6        6.48        7.49      1.89 o 
   0  -4   6      113.02      109.90      6.25 o 
   1  -4   6       19.98       21.91      3.09 o 
   2  -4   6       28.26       26.90      2.33 o 
   3  -4   6        9.50        4.82      1.47 o 
   4  -4   6       46.86       46.76      4.95 o 
   5  -4   6        4.93       -2.61      3.20 o 
   6  -4   6        0.02       -4.73      3.15 o 
  -7  -3   6        0.80        0.13      2.99 o 
  -6  -3   6        0.09       -1.78      2.40 o 
  -5  -3   6        0.65       -0.96      2.25 o 
  -4  -3   6        2.13       -0.26      1.94 o 
  -3  -3   6        5.45        3.02      2.03 o 
  -2  -3   6      170.50      179.39      7.75 o 
  -1  -3   6       32.31       27.80      5.62 o 
   0  -3   6       13.21       13.38      2.35 o 
   1  -3   6        3.18        2.84      1.20 o 
   2  -3   6        8.84        6.63      1.33 o 
   3  -3   6        0.22       -0.75      1.37 o 
   4  -3   6       34.85       35.36      4.71 o 
   5  -3   6        4.78        1.53      3.44 o 
   6  -3   6        8.05        8.48      4.40 o 
  -8  -2   6        1.39        1.35      3.50 o 
  -7  -2   6        0.45       -1.59      2.67 o 
  -6  -2   6       70.88       65.48      5.90 o 
  -5  -2   6        5.34        3.90      2.17 o 
  -4  -2   6        1.50        0.23      1.80 o 
  -3  -2   6      105.53      117.94      8.28 o 
  -2  -2   6      257.82      287.36     11.95 o 
  -1  -2   6       50.44       60.03      3.10 o 
   0  -2   6       11.39       18.87      1.74 o 
   1  -2   6        0.41       -0.58      0.89 o 
   2  -2   6       36.35       30.36      2.98 o 
   3  -2   6       41.60       47.81      4.20 o 
   4  -2   6      239.23      240.30     14.83 o 
   5  -2   6       21.85       11.47      3.45 o 
   6  -2   6        9.92        6.64      4.17 o 
  -8  -1   6        0.06        2.10      3.49 o 
  -7  -1   6       19.67       20.17      4.02 o 
  -6  -1   6       10.56       11.30      3.11 o 
  -5  -1   6        5.86        4.11      2.18 o 
  -4  -1   6       47.82       45.57      4.19 o 
  -3  -1   6       46.69       45.11      4.27 o 
  -2  -1   6       79.72       87.25      3.40 o 
  -1  -1   6        0.57       -0.01      1.47 o 
   0  -1   6      284.58      337.98     14.09 o 
   1  -1   6        5.19        4.72      1.10 o 
   2  -1   6       56.60       48.65      3.47 o 
   3  -1   6        2.36       -0.07      2.08 o 
   4  -1   6       11.22       14.49      3.54 o 
   5  -1   6        0.16       -3.45      2.78 o 
  -8   0   6        0.24        1.19      3.21 o 
  -7   0   6        1.45        0.41      2.93 o 
  -6   0   6       44.09       47.00      3.63 o 
  -5   0   6       12.93       14.82      3.25 o 
  -4   0   6        1.59        0.01      1.20 o 
  -3   0   6       22.96       23.26      1.53 o 
  -2   0   6        2.76        3.28      1.17 o 
  -1   0   6       62.88       58.08      2.93 o 
   0   0   6        0.02       -0.51      0.79 o 
   1   0   6      108.25      100.10      3.80 o 
   2   0   6        5.74        5.58      1.75 o 
   3   0   6        9.21       10.26      2.87 o 
   4   0   6        3.02        2.55      1.99 o 
   5   0   6        0.00        0.72      2.38 o 
   6   0   6        0.34       -3.86      2.57 o 
  -8   1   6        0.25        0.46      2.55 o 
  -7   1   6        3.68        1.62      3.10 o 
  -6   1   6        8.29        6.86      2.01 o 
  -5   1   6       29.98       32.97      2.86 o 
  -4   1   6       73.94       80.49      6.02 o 
  -3   1   6        9.74       10.20      1.20 o 
  -2   1   6       26.30       27.33      1.97 o 
  -1   1   6        6.70        7.97      0.94 o 
   0   1   6       70.55       65.81      3.36 o 
   1   1   6        2.27       -0.25      1.04 o 
   2   1   6        0.88        0.46      2.53 o 
   3   1   6        0.04       -2.34      3.47 o 
   4   1   6        0.10       -2.04      2.18 o 
   5   1   6        1.22        2.02      2.25 o 
  -8   2   6        0.09        2.63      3.26 o 
  -7   2   6        9.77       10.03      3.68 o 
  -6   2   6       24.55       32.72      4.72 o 
  -5   2   6       18.49       19.74      2.38 o 
  -4   2   6       18.88       20.48      2.14 o 
  -3   2   6        9.35        9.90      1.25 o 
  -2   2   6      129.11      137.13      5.12 o 
  -1   2   6        0.84        0.43      0.80 o 
   0   2   6        0.70       -0.63      1.00 o 
   1   2   6       12.42       14.09      2.41 o 
   2   2   6        4.91        4.54      2.39 o 
   3   2   6        2.76        1.87      2.39 o 
   4   2   6        4.24        0.62      2.58 o 
   5   2   6        0.79       -4.70      3.13 o 
  -8   3   6        2.12        2.66      3.45 o 
  -7   3   6        0.98       -3.13      2.70 o 
  -6   3   6        9.82        8.55      3.30 o 
  -5   3   6        1.82        1.05      2.62 o 
  -4   3   6        9.60       13.43      2.03 o 
  -3   3   6       43.36       42.39      3.23 o 
  -2   3   6        9.12        8.14      1.32 o 
  -1   3   6        1.76       -0.33      2.40 o 
   0   3   6        5.57        3.65      1.99 o 
   1   3   6       51.78       47.13      4.07 o 
   2   3   6        0.43       -2.48      1.88 o 
   3   3   6        0.62       -2.38      2.65 o 
   4   3   6        4.03        1.31      3.20 o 
   5   3   6        0.58       -0.46      3.13 o 
  -7   4   6        2.40        1.17      3.38 o 
  -6   4   6        9.18        5.64      3.41 o 
  -5   4   6       13.64        8.00      3.15 o 
  -4   4   6       28.99       27.76      4.06 o 
  -3   4   6       64.31       54.37      2.63 o 
  -2   4   6        6.13        5.04      1.29 o 
  -1   4   6       39.55       38.39      4.03 o 
   0   4   6       38.53       37.44      3.87 o 
   1   4   6       86.00       81.19      5.86 o 
   2   4   6        0.07       -0.62      2.09 o 
   3   4   6        7.87        7.50      2.76 o 
   4   4   6        9.60        5.21      2.86 o 
  -7   5   6        0.01       -2.17      3.35 o 
  -6   5   6        1.53       -2.60      2.86 o 
  -5   5   6        5.13       -0.10      2.05 o 
  -4   5   6        7.61       10.78      2.96 o 
  -3   5   6       80.26       73.62      4.19 o 
  -2   5   6       87.05       85.67      6.15 o 
  -1   5   6        5.08        8.26      2.75 o 
   0   5   6       27.55       35.62      4.30 o 
   1   5   6        0.08       -3.15      2.10 o 
   2   5   6        1.01        1.54      2.53 o 
   3   5   6        0.82        3.52      2.88 o 
  -6   6   6        6.48        4.15      3.36 o 
  -5   6   6        4.36        6.04      3.69 o 
  -4   6   6        2.84       -0.19      1.93 o 
  -3   6   6        1.20       -2.46      1.93 o 
  -2   6   6        4.33        5.75      2.78 o 
  -1   6   6       11.02       11.47      3.20 o 
   0   6   6        0.06       -2.85      2.60 o 
   1   6   6        1.04       -3.59      2.39 o 
   2   6   6        1.31        0.92      3.43 o 
  -5   7   6        0.81        0.80      3.96 o 
  -4   7   6        1.83        2.71      2.34 o 
  -3   7   6       16.11       11.29      3.36 o 
  -2   7   6       18.39       22.26      3.84 o 
  -1   7   6        0.11       -4.17      2.95 o 
   0   7   6        0.23        0.23      3.05 o 
   1   7   6        3.34       -0.18      2.95 o 
  -3   8   6        6.99       10.57      3.75 o 
  -2   8   6        0.54       -1.22      3.19 o 
   0 -10   7        0.67       -0.55      3.10 o 
   1 -10   7        1.69        1.73      3.36 o 
  -3  -9   7        0.01       -1.69      3.25 o 
  -2  -9   7        0.57       -1.36      3.15 o 
   0  -9   7        0.01       -3.60      2.40 o 
   1  -9   7        5.28        7.69      3.52 o 
   2  -9   7        1.37       -1.77      3.09 o 
   3  -9   7       17.70       27.12      4.91 o 
  -4  -8   7        0.20        2.63      3.53 o 
  -3  -8   7       28.02       20.67      4.24 o 
  -2  -8   7       30.04       29.04      4.49 o 
  -1  -8   7        0.71        0.84      2.80 o 
   0  -8   7       18.14       17.06      3.34 o 
   1  -8   7       20.64       15.27      3.49 o 
   2  -8   7        6.85        3.81      2.98 o 
   3  -8   7        0.89       -1.61      3.06 o 
   4  -8   7        2.44       -0.69      3.43 o 
  -5  -7   7        0.71       -0.98      3.02 o 
  -4  -7   7        1.02        3.38      3.16 o 
  -3  -7   7        0.47        0.79      2.78 o 
  -2  -7   7        6.38        5.75      2.92 o 
  -1  -7   7        0.02       -2.03      1.53 o 
   0  -7   7        6.51        3.63      2.52 o 
   1  -7   7       33.21       36.77      4.31 o 
   2  -7   7        0.25       -3.02      2.42 o 
   3  -7   7        4.56        4.63      3.05 o 
   4  -7   7        1.69        3.88      3.39 o 
   5  -7   7        0.53        0.64      3.50 o 
  -6  -6   7        0.46        0.26      3.35 o 
  -5  -6   7        5.13        3.49      3.20 o 
  -4  -6   7       19.51       14.28      3.63 o 
  -3  -6   7      145.47      144.68     10.55 o 
  -2  -6   7      104.29       96.73      7.60 o 
  -1  -6   7       79.54       72.21      3.93 o 
   0  -6   7      117.86      126.92      6.12 o 
   1  -6   7       81.09       82.04      5.14 o 
   2  -6   7        0.84        0.26      2.31 o 
   3  -6   7        5.01        1.90      2.68 o 
   4  -6   7        1.06        2.98      2.71 o 
   5  -6   7        0.89        3.99      3.73 o 
  -6  -5   7        1.31       -2.60      3.01 o 
  -5  -5   7       10.18        9.40      3.35 o 
  -4  -5   7       73.28       62.78      5.87 o 
  -3  -5   7       76.29       68.65      6.06 o 
  -2  -5   7        2.18        3.13      2.48 o 
  -1  -5   7        6.08        3.17      1.40 o 
   0  -5   7       55.95       59.42      4.96 o 
   1  -5   7       19.58       14.23      2.03 o 
   2  -5   7        9.19        8.84      2.38 o 
   3  -5   7       20.82       20.05      3.58 o 
   4  -5   7        0.08        2.09      2.97 o 
   5  -5   7        2.38       -3.43      2.99 o 
  -7  -4   7        7.11        8.63      3.96 o 
  -6  -4   7        4.31        1.55      3.07 o 
  -5  -4   7       11.65       11.20      3.27 o 
  -4  -4   7       12.17        8.09      2.93 o 
  -3  -4   7       73.97       64.77      5.51 o 
  -2  -4   7       31.28       35.16      4.12 o 
  -1  -4   7       27.99       31.31      2.64 o 
   0  -4   7        0.76       -1.79      1.20 o 
   1  -4   7        2.09        0.84      1.33 o 
   2  -4   7        3.17        1.67      2.93 o 
   3  -4   7      158.73      143.19      6.79 o 
   4  -4   7       58.34       57.25      5.84 o 
   5  -4   7        8.92       12.10      3.74 o 
   6  -4   7        8.88       14.00      4.25 o 
  -7  -3   7        4.75        7.24      3.55 o 
  -6  -3   7        2.52       -0.21      2.75 o 
  -5  -3   7       12.87       11.58      3.18 o 
  -4  -3   7        0.71        0.10      2.07 o 
  -3  -3   7        1.35        0.47      1.74 o 
  -2  -3   7       69.36       76.14      3.86 o 
  -1  -3   7       36.91       39.75      2.55 o 
   0  -3   7       50.82       49.81      4.22 o 
   1  -3   7      134.17      138.09      6.44 o 
   2  -3   7       10.18        7.92      1.59 o 
   3  -3   7       30.29       27.02      2.52 o 
   4  -3   7       41.86       50.23      5.62 o 
   5  -3   7        6.19        3.19      3.60 o 
   6  -3   7        0.92        5.43      4.47 o 
  -8  -2   7        0.10       -4.94      3.29 o 
  -7  -2   7        3.46       -1.17      2.94 o 
  -6  -2   7       75.44       60.03      5.67 o 
  -5  -2   7       30.14       27.13      3.86 o 
  -4  -2   7       15.81       12.74      2.68 o 
  -3  -2   7       67.16       68.12      5.46 o 
  -2  -2   7      245.35      259.79     16.67 o 
  -1  -2   7       31.63       39.31      2.69 o 
   0  -2   7        7.01        7.19      1.32 o 
   1  -2   7       33.32       44.19      3.00 o 
   2  -2   7       30.40       29.76      2.50 o 
   3  -2   7       27.38       30.40      4.10 o 
   4  -2   7       41.32       43.67      5.17 o 
   5  -2   7        6.96        0.29      3.47 o 
   6  -2   7        6.88        5.77      4.34 o 
  -8  -1   7        0.93        5.69      3.39 o 
  -7  -1   7       17.54       16.74      3.17 o 
  -6  -1   7       29.18       33.66      3.27 o 
  -5  -1   7        4.19        1.78      2.69 o 
  -4  -1   7        1.15       -0.34      1.28 o 
  -3  -1   7       73.10       77.68      4.24 o 
  -2  -1   7        6.60        6.61      1.08 o 
  -1  -1   7        9.21        8.90      1.15 o 
   0  -1   7      297.45      340.09     21.28 o 
   1  -1   7      165.99      178.60      7.91 o 
   2  -1   7       21.93       25.03      2.24 o 
   3  -1   7      156.94      131.86      8.87 o 
   4  -1   7      150.27      131.84      9.12 o 
  -8   0   7        0.80       -0.11      3.30 o 
  -7   0   7       66.68       72.73      7.51 o 
  -6   0   7      132.46      125.18      6.63 o 
  -5   0   7       25.31       30.91      5.38 o 
  -4   0   7       31.92       36.18      2.95 o 
  -3   0   7      490.16      555.79     18.90 o 
  -2   0   7      155.95      170.29      6.15 o 
  -1   0   7       87.17       98.44      3.82 o 
   0   0   7      256.83      283.75      9.58 o 
   1   0   7       29.48       30.87      2.02 o 
   2   0   7       14.93       14.76      2.19 o 
   3   0   7      206.36      219.60      9.49 o 
   4   0   7       15.19       17.79      2.83 o 
   5   0   7        3.93        2.29      2.69 o 
  -8   1   7        2.00        2.84      3.21 o 
  -7   1   7       50.72       61.92      6.85 o 
  -6   1   7       39.47       34.24      4.94 o 
  -5   1   7       27.31       29.34      2.84 o 
  -4   1   7       17.07       16.05      2.16 o 
  -3   1   7        1.76        0.68      1.04 o 
  -2   1   7       29.38       31.46      1.85 o 
  -1   1   7       91.66       86.88      3.52 o 
   0   1   7       14.31       15.29      2.18 o 
   1   1   7        0.03       -1.35      1.20 o 
   2   1   7        5.28        9.63      2.99 o 
   3   1   7        0.19       -0.40      4.79 o 
   4   1   7       51.11       77.50      5.32 o 
   5   1   7        0.04       -4.02      3.44 o 
  -8   2   7        1.35       -2.85      3.02 o 
  -7   2   7       21.20       20.66      4.59 o 
  -6   2   7       90.63       86.66      7.60 o 
  -5   2   7        7.40        8.42      2.03 o 
  -4   2   7        4.15        2.71      1.58 o 
  -3   2   7       27.48       25.50      1.89 o 
  -2   2   7       13.34        9.80      1.27 o 
  -1   2   7       24.74       23.61      3.21 o 
   0   2   7      325.73      301.11     15.14 o 
   1   2   7        0.43       -0.72      2.25 o 
   2   2   7        0.89        1.15      2.38 o 
   3   2   7        0.11       -1.79      2.98 o 
   4   2   7        1.46        1.24      3.33 o 
  -7   3   7        5.21        1.40      3.26 o 
  -6   3   7       16.19       12.86      3.85 o 
  -5   3   7       22.36       19.62      3.99 o 
  -4   3   7        0.00       -1.54      1.25 o 
  -3   3   7        8.33       10.18      1.45 o 
  -2   3   7       26.53       25.67      1.89 o 
  -1   3   7      109.27       92.47      4.58 o 
   0   3   7       46.69       35.92      3.75 o 
   1   3   7       26.33       19.11      3.29 o 
   2   3   7        0.22       -1.82      2.60 o 
   3   3   7        6.52        3.93      3.06 o 
   4   3   7       11.10       13.08      4.32 o 
  -7   4   7        3.32        2.66      3.44 o 
  -6   4   7        0.99       -0.72      2.88 o 
  -5   4   7       15.07       12.80      3.58 o 
  -4   4   7       39.14       39.23      4.42 o 
  -3   4   7       33.73       29.84      2.16 o 
  -2   4   7       13.90       11.45      1.58 o 
  -1   4   7        4.45        2.25      2.52 o 
   0   4   7       46.51       43.31      4.35 o 
   1   4   7        0.64       -2.11      2.36 o 
   2   4   7       14.33       15.46      3.21 o 
   3   4   7        1.87        0.94      2.77 o 
  -6   5   7        5.08        1.47      3.48 o 
  -5   5   7        0.24        0.60      3.03 o 
  -4   5   7       16.54       14.48      3.56 o 
  -3   5   7        0.11       -0.85      1.86 o 
  -2   5   7       38.95       40.53      4.50 o 
  -1   5   7       20.86       20.09      3.54 o 
   0   5   7        7.95        6.37      2.94 o 
   1   5   7        8.03        2.45      2.93 o 
   2   5   7        1.41        1.72      3.30 o 
  -6   6   7        0.73        0.79      3.51 o 
  -5   6   7        1.57        0.23      3.26 o 
  -4   6   7        0.49        2.26      2.38 o 
  -3   6   7        1.22       -0.59      2.93 o 
  -2   6   7        0.45       -2.80      2.54 o 
  -1   6   7        0.01       -3.24      2.16 o 
   0   6   7        0.07       -0.33      2.60 o 
   1   6   7        0.45       -4.46      2.98 o 
  -4   7   7       10.47        7.28      5.05 o 
  -3   7   7       34.54       37.60      5.34 o 
  -2   7   7       25.47       26.02      4.32 o 
  -1   7   7        0.23       -2.06      3.23 o 
   0   7   7        0.33       -4.81      3.20 o 
  -2  -9   8        0.87       -5.14      3.43 o 
   0  -9   8        0.42       -0.07      2.78 o 
   1  -9   8        2.72        2.82      3.11 o 
   2  -9   8        4.42        6.91      3.63 o 
  -4  -8   8        6.08        9.22      4.11 o 
  -3  -8   8       12.31        3.39      3.54 o 
  -2  -8   8       23.87       14.72      3.83 o 
  -1  -8   8        0.96       -1.26      3.08 o 
   0  -8   8        4.75        2.13      2.00 o 
   1  -8   8        1.88        2.47      2.94 o 
   2  -8   8       12.14       14.52      3.79 o 
   3  -8   8        4.77       -1.04      3.16 o 
  -5  -7   8        2.14       -1.04      3.38 o 
  -4  -7   8        1.29       -2.31      3.05 o 
  -3  -7   8        3.95       -0.71      2.84 o 
  -2  -7   8       33.12       41.51      5.36 o 
  -1  -7   8       21.62       21.95      3.82 o 
   0  -7   8        3.06        1.01      2.11 o 
   1  -7   8        0.89       -0.35      1.85 o 
   2  -7   8       42.80       46.41      5.03 o 
   3  -7   8        2.61        3.76      3.20 o 
   4  -7   8       10.55        9.48      3.82 o 
  -6  -6   8       14.63       19.85      4.69 o 
  -5  -6   8        2.88       -1.02      2.93 o 
  -4  -6   8       20.79       15.84      3.57 o 
  -3  -6   8        2.58        2.62      2.92 o 
  -2  -6   8       51.98       49.25      5.39 o 
  -1  -6   8       18.78       22.83      5.76 o 
   0  -6   8      141.18      124.47      6.10 o 
   1  -6   8       45.12       45.05      5.13 o 
   2  -6   8        5.05        0.78      2.53 o 
   3  -6   8        2.25        0.25      2.68 o 
   4  -6   8        0.63       -1.63      3.18 o 
   5  -6   8        1.29       -4.02      3.85 o 
  -6  -5   8        1.77       -1.19      3.33 o 
  -5  -5   8        0.78       -0.28      2.83 o 
  -4  -5   8       10.48        2.45      2.96 o 
  -3  -5   8       23.76       21.68      4.02 o 
  -2  -5   8       56.37       55.39      5.74 o 
  -1  -5   8       73.84       70.63      3.92 o 
   0  -5   8       29.08       35.80      2.97 o 
   1  -5   8       12.40        7.35      1.85 o 
   2  -5   8       11.40       11.02      2.21 o 
   3  -5   8        9.28        7.88      3.10 o 
   4  -5   8       37.50       31.75      4.71 o 
   5  -5   8        0.44       -4.37      3.62 o 
  -7  -4   8        1.12       -4.09      3.40 o 
  -6  -4   8        4.44       -2.55      2.88 o 
  -5  -4   8        0.14       -1.46      2.66 o 
  -4  -4   8       17.17        9.67      3.24 o 
  -3  -4   8       12.91       13.32      3.21 o 
  -2  -4   8       26.41       24.09      3.57 o 
  -1  -4   8       42.23       50.08      4.45 o 
   0  -4   8      202.11      214.63      9.58 o 
   1  -4   8       12.37        8.44      1.83 o 
   2  -4   8       66.92       63.13      3.78 o 
   3  -4   8       30.98       36.25      3.10 o 
   4  -4   8       14.81        2.90      3.00 o 
   5  -4   8        2.66       -1.54      3.74 o 
  -7  -3   8        0.44       -1.58      2.88 o 
  -6  -3   8        2.10        2.39      2.60 o 
  -5  -3   8       17.79       20.55      3.93 o 
  -4  -3   8       83.60       83.83      6.77 o 
  -3  -3   8        3.38        2.51      2.33 o 
  -2  -3   8        7.89        5.17      2.51 o 
  -1  -3   8       38.56       46.09      2.97 o 
   0  -3   8       73.44       80.23      4.28 o 
   1  -3   8       25.94       31.89      4.26 o 
   2  -3   8      100.28      100.84      5.22 o 
   3  -3   8      110.52       92.82      4.98 o 
   4  -3   8       54.95       73.40      7.16 o 
   5  -3   8        2.74       -0.44      3.87 o 
  -7  -2   8        1.97       -0.89      2.76 o 
  -6  -2   8        2.21        0.31      2.73 o 
  -5  -2   8        3.34        2.22      2.22 o 
  -4  -2   8       61.17       55.68      5.58 o 
  -3  -2   8       88.21       88.86      6.97 o 
  -2  -2   8        0.37        1.82      1.01 o 
  -1  -2   8      172.69      188.16      8.35 o 
   0  -2   8       48.67       48.69      2.98 o 
   1  -2   8        1.84        1.95      1.36 o 
   2  -2   8      115.01      103.18      5.21 o 
   3  -2   8       44.22       42.87      4.82 o 
   4  -2   8       18.16       16.52      3.74 o 
   5  -2   8        2.05        0.87      3.24 o 
  -7  -1   8       14.58       13.06      2.54 o 
  -6  -1   8       68.32       58.91      4.03 o 
  -5  -1   8        8.86        6.38      1.89 o 
  -4  -1   8        1.80        1.48      1.48 o 
  -3  -1   8       18.37       19.11      4.10 o 
  -2  -1   8       13.96       13.59      1.48 o 
  -1  -1   8       35.65       47.00      2.60 o 
   0  -1   8       43.35       45.60      2.36 o 
   1  -1   8        0.20       -1.11      1.68 o 
   2  -1   8       39.79       39.47      4.05 o 
   4  -1   8        6.09        0.36      5.64 o 
   5  -1   8        1.84        1.61      2.32 o 
  -7   0   8        2.85        2.39      3.06 o 
  -6   0   8        2.82        3.64      2.27 o 
  -5   0   8        0.02       -1.46      1.59 o 
  -4   0   8        2.60        4.35      2.68 o 
  -3   0   8        1.80        0.77      1.56 o 
  -2   0   8        3.40        4.31      1.21 o 
  -1   0   8       70.84       80.85      4.24 o 
   0   0   8        7.76        6.58      1.35 o 
   1   0   8        2.34        1.31      1.33 o 
   2   0   8        7.13        6.51      2.19 o 
   3   0   8        6.69        4.88      2.29 o 
   4   0   8        0.45       -3.54      2.36 o 
   5   0   8        0.68       -1.34      6.01 o 
  -7   1   8        0.00        2.72      2.94 o 
  -6   1   8       34.28       39.01      5.24 o 
  -5   1   8        3.80        4.01      1.83 o 
  -4   1   8        3.65        0.84      1.50 o 
  -3   1   8       20.65       26.22      2.99 o 
  -2   1   8       25.78       32.63      3.14 o 
  -1   1   8        4.87        3.55      1.81 o 
   0   1   8        2.18       -0.03      1.26 o 
   1   1   8        1.73        1.69      1.58 o 
   2   1   8       10.90        7.21      3.17 o 
   3   1   8       13.31       17.38      4.11 o 
   4   1   8        1.21       -0.79      3.66 o 
  -7   2   8       17.64       18.86      4.41 o 
  -6   2   8        4.75        0.62      3.02 o 
  -5   2   8       10.84        6.79      3.02 o 
  -4   2   8      116.77      126.06      6.59 o 
  -3   2   8       11.36        6.95      1.46 o 
  -2   2   8        2.77        1.51      1.64 o 
  -1   2   8        0.62       -0.44      1.40 o 
   0   2   8       15.01       12.86      2.08 o 
   1   2   8       10.78        8.26      3.11 o 
   2   2   8       80.47       86.20      6.64 o 
   3   2   8        5.70        4.28      3.13 o 
   4   2   8        0.01       -4.93      3.28 o 
  -7   3   8        2.54        0.43      3.60 o 
  -6   3   8        0.66       -0.94      3.13 o 
  -5   3   8       18.16       12.82      3.65 o 
  -4   3   8       17.91       23.88      4.12 o 
  -3   3   8       10.79        8.71      1.60 o 
  -2   3   8       49.07       47.23      2.70 o 
  -1   3   8       33.27       30.44      2.64 o 
   0   3   8       27.70       18.26      3.26 o 
   1   3   8       11.04       15.27      3.10 o 
   2   3   8        3.37        2.55      3.24 o 
   3   3   8        9.85       18.03      4.32 o 
  -7   4   8        1.80        0.88      3.84 o 
  -6   4   8        0.00        1.67      2.98 o 
  -5   4   8        0.08       -2.81      3.06 o 
  -4   4   8       15.79       11.57      2.51 o 
  -3   4   8       13.61       11.53      2.47 o 
  -2   4   8        1.40        0.81      1.58 o 
  -1   4   8        5.36        0.58      2.72 o 
   0   4   8        0.60       -2.58      2.49 o 
   1   4   8        2.57       -0.80      2.68 o 
   2   4   8        1.97       -0.64      3.03 o 
  -6   5   8        0.13       -3.97      2.68 o 
  -5   5   8        0.08       -1.15      3.05 o 
  -4   5   8        0.09       -0.59      2.27 o 
  -3   5   8        0.46        0.99      2.01 o 
  -2   5   8        4.92        4.56      2.95 o 
  -1   5   8        0.00       -0.41      2.96 o 
   0   5   8        0.08        1.24      3.13 o 
   1   5   8        0.57        1.75      2.83 o 
  -5   6   8        0.57       -3.21      2.98 o 
  -4   6   8        0.10       -3.29      2.19 o 
  -3   6   8       14.71        7.18      3.36 o 
  -2   6   8       10.16        6.66      3.73 o 
  -1   6   8        3.40        2.16      3.10 o 
   0   6   8        3.49        0.95      3.34 o 
  -2  -9   9       14.07        9.20      4.02 o 
   1  -9   9        7.08        7.30      3.64 o 
  -3  -8   9       42.11       55.53      6.78 o 
  -2  -8   9       19.93       23.41      4.84 o 
  -1  -8   9        0.40       -1.33      3.14 o 
   1  -8   9        5.65        9.14      3.43 o 
   2  -8   9        1.09       -2.30      2.60 o 
   3  -8   9        0.65       -0.35      3.47 o 
  -4  -7   9        0.32       -0.41      3.32 o 
  -3  -7   9        6.90        2.28      3.25 o 
  -2  -7   9       17.20       15.67      3.81 o 
  -1  -7   9        0.05       -2.38      2.86 o 
   0  -7   9        5.90        4.61      1.96 o 
   1  -7   9        0.95        0.20      2.09 o 
   2  -7   9        0.00        3.81      3.10 o 
   3  -7   9        6.45       11.20      3.80 o 
  -5  -6   9        1.35        1.91      3.38 o 
  -4  -6   9        3.04        0.66      3.11 o 
  -3  -6   9       11.16        8.71      3.45 o 
  -2  -6   9        7.16        4.58      3.15 o 
  -1  -6   9        4.41        6.35      3.13 o 
   0  -6   9       21.96       20.49      2.57 o 
   1  -6   9       32.99       39.54      3.43 o 
   2  -6   9       45.96       54.95      5.81 o 
   3  -6   9       15.58       11.61      3.72 o 
   4  -6   9        0.08        0.26      3.69 o 
  -6  -5   9        2.25       -4.82      3.21 o 
  -5  -5   9        6.71        4.11      2.85 o 
  -4  -5   9        0.02        0.87      2.95 o 
  -3  -5   9        3.96        4.29      2.90 o 
  -2  -5   9       32.02       23.40      3.92 o 
  -1  -5   9       12.00       10.98      3.43 o 
   0  -5   9        0.06        1.42      1.77 o 
   1  -5   9       38.40       41.46      3.51 o 
   2  -5   9       24.98       27.20      6.10 o 
   3  -5   9        7.10        9.27      3.16 o 
   4  -5   9        6.93        8.61      3.89 o 
  -6  -4   9        0.77       -1.53      2.73 o 
  -5  -4   9       41.81       39.13      5.15 o 
  -4  -4   9       82.24       72.12      7.09 o 
  -3  -4   9       11.48        4.04      2.57 o 
  -2  -4   9        4.34        2.51      2.81 o 
  -1  -4   9       93.35      101.14      5.21 o 
   0  -4   9      115.13      118.42      5.94 o 
   1  -4   9        0.01       -1.63      1.70 o 
   2  -4   9        8.16        1.82      3.91 o 
   3  -4   9        6.42        0.12      1.82 o 
   4  -4   9       27.03       16.33      4.31 o 
  -7  -3   9        3.85        0.62      3.66 o 
  -6  -3   9        3.37        5.02      3.29 o 
  -5  -3   9        9.10        5.20      3.01 o 
  -4  -3   9       23.48       25.58      4.04 o 
  -3  -3   9       14.32       11.30      2.94 o 
  -2  -3   9       41.78       48.82      5.35 o 
  -1  -3   9       17.60       27.62      2.74 o 
   0  -3   9      110.67      125.94      6.20 o 
   1  -3   9       25.88       35.02      3.14 o 
   2  -3   9       15.24       23.11      2.66 o 
   3  -3   9        0.49       -0.20      1.70 o 
   4  -3   9        1.36       -0.37      2.94 o 
  -7  -2   9        3.33        2.41      2.31 o 
  -6  -2   9        7.70        5.94      2.22 o 
  -5  -2   9        7.16        2.85      1.84 o 
  -4  -2   9        2.38        1.05      2.26 o 
  -3  -2   9        0.86       -1.06      2.30 o 
  -2  -2   9        3.47        3.66      2.67 o 
  -1  -2   9       18.36       16.24      1.78 o 
   0  -2   9        5.72        5.48      1.81 o 
   1  -2   9        9.78        5.04      1.84 o 
   2  -2   9       31.36       29.18      2.90 o 
   3  -2   9        0.67        2.68      2.50 o 
   4  -2   9        4.22       -1.16      3.32 o 
  -7  -1   9        1.63        3.24      2.87 o 
  -6  -1   9        1.89        2.63      2.01 o 
  -5  -1   9       11.14        8.92      2.18 o 
  -4  -1   9        7.41        4.75      1.88 o 
  -3  -1   9       67.42       73.95      6.59 o 
  -2  -1   9      108.34      121.00      5.96 o 
  -1  -1   9        0.89       -0.84      1.39 o 
   0  -1   9        1.86        0.53      1.42 o 
   1  -1   9       21.73       18.51      1.98 o 
   2  -1   9       28.27       29.43      2.42 o 
   3  -1   9        4.22        1.53      2.37 o 
   4  -1   9       18.19       12.70      2.98 o 
  -7   0   9       59.27       64.99      7.16 o 
  -6   0   9       41.91       40.48      3.59 o 
  -5   0   9        2.12        3.09      1.86 o 
  -4   0   9        3.67        3.39      1.91 o 
  -3   0   9       58.69       52.22      5.04 o 
  -2   0   9       56.31       64.48      3.98 o 
  -1   0   9       12.57       13.84      2.17 o 
   0   0   9        5.70        8.71      1.96 o 
   1   0   9       75.85       82.65      4.30 o 
   2   0   9       25.39       28.21      4.80 o 
   3   0   9       11.83        4.02      2.76 o 
   4   0   9        0.03        1.91      2.62 o 
  -7   1   9        0.04       -2.24      3.20 o 
  -6   1   9        1.64        3.42      2.95 o 
  -5   1   9        1.04        0.21      2.51 o 
  -4   1   9        0.85       -0.15      1.89 o 
  -3   1   9        3.05        2.23      2.53 o 
  -2   1   9       63.10       67.24      6.48 o 
  -1   1   9      197.02      192.41      8.78 o 
   0   1   9      131.53      119.28      5.95 o 
   1   1   9       59.81       60.14     10.10 o 
   2   1   9        9.18        6.30      3.62 o 
   3   1   9       48.09       39.66      5.76 o 
  -7   2   9       23.17       21.01      4.72 o 
  -6   2   9        7.12        1.20      3.12 o 
  -5   2   9        3.26        3.24      3.13 o 
  -4   2   9        3.09        1.40      2.06 o 
  -3   2   9        0.07       -3.31      2.21 o 
  -2   2   9        0.36       -1.66      1.64 o 
  -1   2   9       95.42       84.42      4.54 o 
   0   2   9       23.50       23.74      2.66 o 
   1   2   9        0.63       -3.08      2.93 o 
   2   2   9        1.86       -2.21      3.38 o 
   3   2   9        1.07        7.25      4.26 o 
  -6   3   9        0.42       -2.30      3.52 o 
  -5   3   9        2.46        1.31      3.37 o 
  -4   3   9        5.30        3.29      3.10 o 
  -3   3   9        4.80        2.26      1.55 o 
  -2   3   9        6.67        3.20      1.86 o 
  -1   3   9       18.65       15.82      2.32 o 
   0   3   9       40.21       46.25      4.79 o 
   1   3   9        1.90       -3.69      2.78 o 
   2   3   9        1.83        2.19      3.63 o 
  -6   4   9        7.76        4.94      3.80 o 
  -5   4   9        5.25        3.22      3.32 o 
  -4   4   9        1.31       -3.54      2.36 o 
  -3   4   9        1.07       -2.95      3.32 o 
  -2   4   9        1.07       -0.65      2.84 o 
  -1   4   9        2.91        1.25      2.98 o 
   0   4   9        7.74        9.76      3.32 o 
   1   4   9        2.17       -0.26      2.79 o 
  -5   5   9        5.62        4.99      3.55 o 
  -4   5   9        0.01       -3.66      3.13 o 
  -3   5   9        0.01       -4.77      3.18 o 
  -2   5   9        0.13       -0.33      3.13 o 
  -1   5   9        0.01       -1.56      3.07 o 
   0   5   9        0.87       -3.45      3.34 o 
  -3  -8  10        7.46        4.79      4.03 o 
  -2  -8  10        7.77        3.59      3.68 o 
  -1  -8  10        3.97        0.98      3.19 o 
   1  -8  10        0.83        3.72      3.40 o 
  -4  -7  10        0.06        1.50      3.85 o 
  -3  -7  10        0.08       -4.52      3.19 o 
  -2  -7  10        0.59       -1.46      3.05 o 
  -1  -7  10        1.90        1.34      3.20 o 
   0  -7  10       13.56        5.41      3.95 o 
   1  -7  10        0.01       -4.16      2.77 o 
   2  -7  10        1.67       -1.87      3.23 o 
  -5  -6  10        2.35        2.13      4.04 o 
  -4  -6  10        1.64        2.40      3.39 o 
  -3  -6  10        0.08        0.97      3.13 o 
  -2  -6  10        0.03       -3.32      2.91 o 
  -1  -6  10        2.67        2.72      3.15 o 
   0  -6  10        7.74        6.81      2.24 o 
   1  -6  10        0.21        1.84      2.24 o 
   2  -6  10        0.19        2.54      3.40 o 
   3  -6  10       30.54       30.55      5.05 o 
  -5  -5  10        0.57       -0.77      3.24 o 
  -4  -5  10        2.25        0.72      2.85 o 
  -3  -5  10        3.75        0.67      2.94 o 
  -2  -5  10        0.03       -1.38      2.53 o 
  -1  -5  10       96.55       82.59      7.05 o 
   0  -5  10       83.61       82.25      6.20 o 
   1  -5  10       15.92       13.56      2.53 o 
   2  -5  10        2.79        0.20      2.14 o 
   3  -5  10       24.06       18.62      4.22 o 
  -6  -4  10        9.53       10.37      3.96 o 
  -5  -4  10        1.34       -0.98      2.75 o 
  -4  -4  10        5.08        1.92      3.10 o 
  -3  -4  10        0.16       -0.44      2.83 o 
  -2  -4  10       16.36       17.96      3.81 o 
  -1  -4  10      140.05      133.64     10.11 o 
   0  -4  10       48.59       56.80      4.16 o 
   1  -4  10       49.68       57.86      4.29 o 
   2  -4  10        6.21        2.50      2.18 o 
   3  -4  10        9.42        8.42      2.46 o 
   4  -4  10        0.75        0.44      3.40 o 
  -6  -3  10        7.58        6.39      3.70 o 
  -5  -3  10        4.28        0.34      2.60 o 
  -4  -3  10       31.36       24.57      4.28 o 
  -3  -3  10      111.87      105.92      8.30 o 
  -2  -3  10       39.03       46.70      5.68 o 
  -1  -3  10       11.92       12.98      2.32 o 
   0  -3  10        0.11       -1.37      1.84 o 
   1  -3  10       43.08       47.47      4.02 o 
   2  -3  10        0.73       -2.44      1.78 o 
   3  -3  10       81.86       77.40     13.98 o 
   4  -3  10        0.33       -4.61      3.07 o 
  -6  -2  10        0.15       -0.29      2.07 o 
  -5  -2  10       10.66       11.55      3.63 o 
  -4  -2  10        6.99        3.68      2.58 o 
  -3  -2  10       67.63       74.72      6.62 o 
  -2  -2  10       35.61       42.07      5.14 o 
  -1  -2  10      179.52      217.85      7.87 o 
   0  -2  10        0.03       -1.38      1.43 o 
   1  -2  10        9.21       10.76      3.36 o 
   2  -2  10        0.19       -3.62      2.41 o 
  -7  -1  10        8.41        9.15      2.80 o 
  -6  -1  10        1.20       -0.63      2.25 o 
  -5  -1  10       10.54       11.94      4.65 o 
  -4  -1  10        2.44        1.01      2.82 o 
  -3  -1  10        0.16       -0.87      2.75 o 
  -2  -1  10        6.90       10.57      3.57 o 
  -1  -1  10       11.10       15.05      2.93 o 
   0  -1  10       12.50       14.30      2.02 o 
   1  -1  10        0.92        0.69      1.68 o 
   2  -1  10       31.58       32.19      3.55 o 
   3  -1  10       17.84       17.33      4.05 o 
  -7   0  10        0.75       -1.61      3.30 o 
  -6   0  10        0.08        1.26      2.12 o 
  -5   0  10        4.01        0.99      2.19 o 
  -4   0  10        0.05        0.05      2.53 o 
  -3   0  10       13.88       19.17      3.89 o 
  -2   0  10       58.14       67.20      5.40 o 
  -1   0  10       84.67       92.12      5.07 o 
   0   0  10        6.66        7.91      4.09 o 
   1   0  10       21.36       22.53      2.66 o 
   2   0  10        6.66       12.48      3.01 o 
   3   0  10       14.95       17.97      6.04 o 
  -6   1  10        0.75       -4.85      3.23 o 
  -5   1  10        0.07        0.01      1.95 o 
  -4   1  10       26.02       38.11      5.22 o 
  -3   1  10       91.57       95.48      8.04 o 
  -2   1  10       26.01       29.15      3.14 o 
  -1   1  10       30.76       41.77      3.54 o 
   0   1  10       13.76       10.48      2.64 o 
   1   1  10        3.20       -2.81      3.35 o 
   2   1  10        7.63        8.59      3.94 o 
   3   1  10       11.03        9.49      4.02 o 
  -6   2  10        0.61        5.47      3.55 o 
  -5   2  10       24.56       15.57      3.88 o 
  -4   2  10       54.29       57.14      6.33 o 
  -3   2  10       17.06       22.89      4.21 o 
  -2   2  10        0.00       -1.11      1.87 o 
  -1   2  10        2.95       -1.32      1.90 o 
   0   2  10        2.37        0.39      1.97 o 
   1   2  10        1.71        3.01      3.65 o 
   2   2  10        0.05       -5.85      3.90 o 
  -6   3  10        4.16        3.66      3.38 o 
  -5   3  10        0.00       -4.81      3.20 o 
  -3   3  10        0.09       -1.81      2.65 o 
  -2   3  10        3.16       -1.97      1.94 o 
  -1   3  10        4.94        4.59      2.13 o 
   0   3  10        6.92        7.10      3.12 o 
   1   3  10        6.20        1.41      3.56 o 
  -5   4  10        2.25        0.32      3.58 o 
  -3   4  10        0.68       -4.78      3.19 o 
  -2   4  10        1.19       -1.70      3.22 o 
  -1   4  10        0.25       -2.98      3.33 o 
   0   4  10        0.05       -0.61      2.98 o 
  -3  -7  11        1.81        0.34      3.79 o 
  -2  -7  11        0.11       -1.78      3.51 o 
  -1  -7  11        5.24        6.20      3.88 o 
   0  -7  11       13.11        9.16      3.94 o 
   1  -7  11        1.48       -3.02      3.33 o 
  -4  -6  11        2.55       -1.72      3.28 o 
  -3  -6  11        1.88        2.60      3.44 o 
  -2  -6  11        1.07        1.02      3.41 o 
  -1  -6  11        0.44       -0.58      3.37 o 
   0  -6  11        0.01        1.87      3.32 o 
   1  -6  11       12.00       12.36      2.88 o 
   2  -6  11       26.35       28.49      4.70 o 
  -5  -5  11        0.99       -0.32      3.43 o 
  -4  -5  11        8.27        4.14      3.74 o 
  -3  -5  11        0.23       -2.11      2.45 o 
  -2  -5  11        5.53        0.97      3.07 o 
  -1  -5  11        1.21        7.92      3.21 o 
   0  -5  11        0.05       -1.66      2.72 o 
   1  -5  11        2.60        1.77      2.32 o 
   2  -5  11       32.70       41.82      4.05 o 
  -5  -4  11        7.91        1.66      3.40 o 
  -4  -4  11       34.47       27.94      4.86 o 
  -3  -4  11        5.71        5.57      3.13 o 
  -2  -4  11        0.15       -0.15      3.15 o 
  -1  -4  11        4.07        0.53      3.27 o 
   0  -4  11        5.13       11.80      3.47 o 
   1  -4  11        6.37        3.48      2.36 o 
   2  -4  11        9.87        9.23      2.59 o 
   3  -4  11        0.00       -2.25      6.13 o 
  -6  -3  11        0.11       -0.34      3.52 o 
  -5  -3  11        6.47        4.28      3.36 o 
  -4  -3  11        9.60        8.04      3.68 o 
  -3  -3  11        0.49       -3.01      2.91 o 
  -2  -3  11       13.00       15.72      4.11 o 
  -1  -3  11       19.21       23.48      4.16 o 
   0  -3  11       11.91       14.62      2.69 o 
   1  -3  11        1.92       -1.77      1.84 o 
   2  -3  11        0.03       -1.60      2.00 o 
   3  -3  11        2.92        1.83      2.87 o 
  -6  -2  11       11.82        4.49      3.63 o 
  -5  -2  11       35.50       35.55      5.27 o 
  -4  -2  11       47.54       44.85      5.73 o 
  -3  -2  11       15.80       18.30      4.26 o 
  -2  -2  11       17.51       15.66      4.03 o 
  -1  -2  11       11.50       14.89      2.69 o 
   0  -2  11       64.88       69.23      4.76 o 
   1  -2  11        7.12        5.16      2.07 o 
   2  -2  11        3.82        1.25      1.73 o 
   3  -2  11        1.99        0.08      2.52 o 
  -6  -1  11        1.96        0.25      3.05 o 
  -5  -1  11       19.01       19.81      4.33 o 
  -4  -1  11       73.01       74.97      7.26 o 
  -3  -1  11       57.09       78.13      7.81 o 
  -2  -1  11       33.30       51.62      6.40 o 
  -1  -1  11       43.32       55.57      8.08 o 
   0  -1  11       74.76       77.74      4.73 o 
   1  -1  11        0.80        0.30      1.82 o 
   2  -1  11       14.34       14.10      2.26 o 
  -6   0  11        0.03       -0.23      3.96 o 
  -5   0  11       19.04       20.84      4.81 o 
  -4   0  11       47.19       57.23      6.53 o 
  -3   0  11        0.82        0.35      3.26 o 
  -2   0  11        2.04        2.47      3.44 o 
  -1   0  11        3.54        0.52      2.31 o 
   0   0  11        0.48       -1.85      1.99 o 
   1   0  11        2.02        0.88      2.23 o 
   2   0  11        9.32        8.90      4.24 o 
  -5   1  11        0.83       -0.37      3.33 o 
  -4   1  11        4.42        6.18      3.72 o 
  -3   1  11        1.20        2.62      3.25 o 
  -2   1  11        3.71        2.57      3.32 o 
  -1   1  11       16.05       13.93      3.33 o 
   0   1  11        6.32        6.39      2.39 o 
   1   1  11       12.36       16.83      4.69 o 
  -4   2  11        5.40        8.41      3.92 o 
  -3   2  11        4.79       -1.84      3.36 o 
  -2   2  11        6.95        7.19      2.70 o 
  -1   2  11        1.31        1.93      2.22 o 
   0   2  11        0.33       -4.75      3.17 o 
   1   2  11       13.47       24.89      4.85 o 
  -3   3  11        0.08        3.20      3.18 o 
  -2   3  11        1.71       -2.47      2.19 o 
  -1   3  11        4.71        1.32      3.40 o 
  -3  -6  12        1.03        0.22      3.79 o 
  -2  -6  12        2.74        2.22      3.80 o 
  -1  -6  12        1.27       -1.23      3.96 o 
   0  -6  12        0.03       -4.86      3.61 o 
  -4  -5  12        0.89       -5.46      3.64 o 
  -3  -5  12        1.64        1.53      3.52 o 
  -2  -5  12        1.23       -2.20      3.51 o 
  -1  -5  12        4.28        2.16      3.72 o 
   0  -5  12        3.14       -2.16      3.71 o 
   1  -5  12        1.26        0.98      2.82 o 
  -4  -4  12        3.39        1.49      3.57 o 
  -3  -4  12        0.01        0.28      3.13 o 
  -2  -4  12       14.21       10.26      4.17 o 
  -1  -4  12        0.00       -0.32      3.50 o 
   0  -4  12        1.46       -1.68      3.64 o 
   1  -4  12       18.28       17.32      3.13 o 
  -5  -3  12        8.37        9.69      4.03 o 
  -4  -3  12        1.54        1.85      3.34 o 
  -3  -3  12        0.57       -4.00      3.25 o 
  -2  -3  12       20.14       33.67      5.37 o 
  -1  -3  12       86.23       85.22      7.68 o 
   0  -3  12        5.00        7.45      2.10 o 
   1  -3  12        5.47        6.10      2.04 o 
  -5  -2  12       32.01       26.35      4.83 o 
  -4  -2  12        4.70        7.85      4.13 o 
  -3  -2  12        6.41        9.86      4.09 o 
  -2  -2  12       65.28       77.10      8.03 o 
  -1  -2  12       40.35       67.84      7.53 o 
   0  -2  12        3.39        2.16      2.09 o 
   1  -2  12        2.30        1.63      1.96 o 
  -5  -1  12        0.18        3.20      4.20 o 
  -4  -1  12        0.00        1.56      3.88 o 
  -3  -1  12        5.83        0.92      3.62 o 
  -2  -1  12       73.56       86.63      8.77 o 
  -1  -1  12       83.80       89.46      7.85 o 
   0  -1  12        0.10        0.45      2.57 o 
   1  -1  12        1.63        1.30      2.52 o 
  -5   0  12       48.91       63.91      7.39 o 
  -4   0  12        4.74        3.99      4.29 o 
  -3   0  12        2.13        3.96      3.81 o 
  -2   0  12       22.25       26.69      4.94 o 
  -1   0  12       25.79       27.21      6.33 o 
   0   0  12        5.08        4.30      2.59 o 
  -4   1  12        0.91        5.07      4.00 o 
  -3   1  12        0.64       -3.80      3.59 o 
  -2   1  12        5.35        8.16      3.96 o 
  -1   1  12        0.00       -3.58      2.39 o 
   0   1  12        0.04       -3.59      2.39 o 
  -3   2  12        2.53        0.12      3.24 o 
  -2   2  12       12.78       15.80      4.50 o 
  -3  -4  13        1.27       -3.08      3.37 o 
  -2  -4  13       10.25       12.93      4.21 o 
  -1  -4  13        0.26        1.92      4.20 o 
  -3  -3  13        7.35        4.88      3.56 o 
  -2  -3  13       13.06       15.55      5.14 o 
  -1  -3  13        2.15        7.81      4.30 o 
  -3  -2  13        1.67        2.50      4.03 o 
  -2  -2  13        5.46        6.98      4.19 o 
  -1  -2  13        1.16        1.77      4.10 o 
  -3  -1  13        2.64        3.30      4.09 o 
  -2  -1  13        2.90        4.13      4.15 o 
  -1  -1  13        0.05       -0.16      4.16 o 
                                                 
